# Supplementary material for: Intracellular sodium elevation reprograms cardiac metabolism
Source: Nat Commun. 2020 Aug 28;11:4337. doi: 10.1038/s41467-020-18160-x (PMC7455741; doi:10.1038/s41467-020-18160-x)
Supplement: Supplementary file 4 — Supplementary Data 1 [file 41467_2020_18160_MOESM4_ESM.xlsx]

## Sheet: Sheet1
						Flux Rate			Fold change
						Baseline	Acute	Chronic	Acute		Chronic		Acute	Chronic
Pathway	CardioNet Identifier	Reaction	Enzyme Name	EC Number	Uniprot entry	Mean	Mean	Mean	Mean	SEM	Mean	SEM	pValue	pValue
Acetate_metabolism	CR00499_cyto	NAD+ + Acetaldehyde --> Acetate + NADH	aldehyde dehydrogenase (NAD+), aldehyde dehydrogenase (NAD(P)+), aldehyde dehydrogenase family 9 member A1, aldehyde dehydrogenase family 7 member A1	1.2.1.5 1.2.1.3	ND	0.000734001	0.000680152	0.000638079	0.926637	0.0739924	0.869317	0.262614	0.342599	0.886767
Acetate_metabolism	CR00508_cyto	CoA + ATP + Acetate --> Acetyl-CoA + AMP	acetyl-CoA synthetase	6.2.1.1	Q9NR19	0.0039629	0.00815323	0.00601574	2.05739	0.200908	1.51801	0.454944	0.0171873	0.213713
Acetate_metabolism	CR00508_mito	Acetate + ATP + CoA --> Acetyl-CoA + AMP	acetyl-CoA synthetase	6.2.1.1	Q9NR19	0.00150227	0.00426175	0.00424086	2.83687	0.221847	2.82297	0.313936	0.0020814	0.0538435
Acetate_metabolism	CR01177_cyto	Acetaldehyde + NADP+ --> Acetate + NADPH	aldehyde dehydrogenase (NAD(P)+)	1.2.1.5	ND	0.00742004	0.0110323	0.00993622	1.48683	0.119465	1.3391	0.268426	0.0323069	0.9267
Alanine_aspartate_and_glutamate_metabolism	CR00362_mito	beta-Alanine + AKG <=> 3-Oxopropanoate + Glutamate	4-aminobutyrate aminotransferase, 4-aminobutyrate aminotransferase / (S)-3-amino-2-methylpropionate, 4-aminobutyrate aminotransferase / (S)-3-amino-2-methylpropionate	2.6.1.19 2.6.1.55	GABT_HUMAN	0.00129894	0.00210591	0.00204706	1.62125	0.104946	1.57594	0.0853431	0.119354	0.304127
Alanine_aspartate_and_glutamate_metabolism	CR00888_cyto	Pyruvate + Glutamine <=> 2-Oxoglutaramate + Alanine	ND	2.6.1.15	ND	0.000998575	0.00109624	0.00115217	1.0978	0.0962111	1.15382	0.166438	0.893542	0.932509
Alanine_aspartate_and_glutamate_metabolism	CR01011_cyto	2-Oxoglutaramate --> AKG + NH3	omega-amidase	3.5.1.3	ND	0.000998575	0.00109624	0.00115217	1.0978	0.0962111	1.15382	0.166438	0.518626	0.932509
Alanine_aspartate_and_glutamate_metabolism	CR01017_cyto	Aspartate + ATP + Citrulline --> Argininosuccinate + AMP	argininosuccinate synthase	6.3.4.5	ND	0.000117811	0.000217743	0.000281129	1.84824	0.194337	2.38626	0.393243	0.212551	0.0161423
Alanine_aspartate_and_glutamate_metabolism	CR01027_mito	Ornithine + Carbamoyl-P <=> Citrulline	ornithine carbamoyltransferase	2.1.3.3	ND	-0.0088883	-0.0086038	-0.00875466	0.967992	0.00328978	0.984965	0.0077925	0.222813	0.633315
Alanine_aspartate_and_glutamate_metabolism	CR01132_cyto	Alanine + AKG <=> Pyruvate + Glutamate	alanine transaminase, alanine-synthesizing transaminase	2.6.1.2	ND	0.00650007	0.000545818	0.000535278	0.0841533	0.0811566	0.0823496	0.0829696	7.76171e-67	0.654235
Alanine_aspartate_and_glutamate_metabolism	CR01132_mito	AKG + Alanine <=> Glutamate + Pyruvate	alanine transaminase, alanine-synthesizing transaminase	2.6.1.2	ND	0.000636086	0.000940592	0.000881857	1.47872	0.0935796	1.38638	0.20628	0.457214	0.611877
Alanine_aspartate_and_glutamate_metabolism	CR01395_mito	NAD+ + Glutamate --> NH3 + NADH + AKG	glutamate dehydrogenase, glutamate dehydrogenase (NAD(P)+), glutamate dehydrogenase (NADP+)	1.4.1.4 1.4.1.2 1.4.1.3	ND	0.0469385	0.0470939	0.0286641	1.00331	0.0395659	0.610674	0.0153005	0.528149	0.000195746
Alanine_aspartate_and_glutamate_metabolism	CR01433_cyto	3-Ureidopropionate --> NH3 + beta-Alanine	beta-ureidopropionase	3.5.1.6	ND	0.00097321	0.000995876	0.00110416	1.02329	0.120502	1.13455	0.0682066	0.834773	0.47012
Alanine_aspartate_and_glutamate_metabolism	CR01436_cyto	Carbamoyl-P + Aspartate --> N-Carbamoyl-L-aspartate	aspartate carbamoyltransferase, aspartate carbamoyltransferase catalytic subunit, carbamoyl-phosphate synthase / aspartate carbamoyltransferase /, carbamoyl-phosphate synthase / aspartate carbamoyltransferase	2.1.3.2	P27708	0.000973023	0.000995879	0.00110411	1.02349	0.120523	1.13473	0.0682031	0.919641	0.470213
Alanine_aspartate_and_glutamate_metabolism	CR01454_mito	L-Glutamate_5-semialdehyde + NAD+ --> NADH + Glutamate	1-pyrroline-5-carboxylate dehydrogenase, proline dehydrogenase / delta 1-pyrroline-5-carboxylate	1.5.1.12	P30038	0.008637	0.00713184	0.00795918	0.825731	0.0228739	0.921522	0.0623538	0.000418631	0.337034
Alanine_aspartate_and_glutamate_metabolism	CR01456_cyto	AKG + Aspartate <=> Glutamate + OAA	aspartate aminotransferase, aspartate aminotransferase, aspartate aminotransferase, aspartate aminotransferase	2.6.1.1	ND	0.000192303	0.00255094	0.00191066	13.2652	1.9916	9.93568	2.0083	0.0164202	0.0535926
Alanine_aspartate_and_glutamate_metabolism	CR01456_mito	Aspartate + AKG <=> OAA + Glutamate	aspartate aminotransferase, aspartate aminotransferase, aspartate aminotransferase, aspartate aminotransferase	2.6.1.1	ND	-0.00610211	-0.00589422	-0.0061952	0.965931	0.0796757	1.01525	0.0363114	0.434032	0.0472885
Amino_sugar_and_nucleotide_sugar_metabolism	CR00654_mito	NAD+ + Saccharopine --> NADH + 2-Aminoadipate_6-semialdehyde + Glutamate	"saccharopine dehydrogenase (NAD+, alpha-aminoadipic semialdehyde synthase	1.5.1.9	Q8NBX0	0.00855296	0.00873412	0.00866278	1.02118	0.00919197	1.01284	0.0120219	0.468887	0.000138886
Amino_sugar_and_nucleotide_sugar_metabolism	CR00698_mito	4-Aminobutyrate + AKG <=> Succinate_semialdehyde + Glutamate	4-aminobutyrate aminotransferase, 4-aminobutyrate aminotransferase / (S)-3-amino-2-methylpropionate, 4-aminobutyrate aminotransferase / (S)-3-amino-2-methylpropionate	2.6.1.19	GABT_HUMAN	0.00155652	0.00288658	0.00280999	1.85451	0.153725	1.80531	0.187346	0.0230243	0.381151
Arginine_and_proline_metabolism	CR00369_cyto	4-Aminobutanal + NAD+ --> 4-Aminobutyrate + NADH	aldehyde dehydrogenase (NAD+), aminobutyraldehyde dehydrogenase, aldehyde dehydrogenase family 9 member A1, aldehyde dehydrogenase family 7 member A1	1.2.1.3 1.2.1.19	ND	0.000548658	0.000689357	0.000517636	1.25644	0.119397	0.943458	0.215866	0.410612	0.655138
Arginine_and_proline_metabolism	CR00420_cyto	Ornithine --> Putrescine	ornithine decarboxylase	4.1.1.17	ND	0.00155652	0.00288658	0.00280999	1.85451	0.153724	1.8053	0.187346	0.0230246	0.381148
Arginine_and_proline_metabolism	CR00568_mito	AKG + Ornithine <=> L-Glutamate_5-semialdehyde + Glutamate	ornithine--oxo-acid transaminase	2.6.1.13	ND	0.00733178	0.00571722	0.00594467	0.779786	0.0353917	0.810809	0.0489401	0.00605946	0.440207
Arginine_and_proline_metabolism	CR00821_cyto	O2 + Arginine + NADPH --> Citrulline + NADP+	"nitric-oxide synthase, "nitric-oxide synthase, "nitric-oxide synthase, "nitric-oxide synthase, "nitric-oxide synthase, "nitric-oxide synthase	1.14.13.39	ND	0.00903718	0.00882154	0.00903579	0.976139	0.00377091	0.999846	0.00681621	0.248241	0.052109
Arginine_and_proline_metabolism	CR01033_mito	Glutamyl-5P + NADPH --> L-Glutamate_5-semialdehyde + NADP+	glutamate-5-semialdehyde dehydrogenase, delta-1-pyrroline-5-carboxylate synthetase	1.2.1.41	P54886	0.00130522	0.00141462	0.00201451	1.08382	0.104451	1.54343	0.342447	0.9721	0.0674645
Arginine_and_proline_metabolism	CR01150_cyto	Argininosuccinate <=> Arginine + Fumarate	argininosuccinate lyase	4.3.2.1	ND	0.000117811	0.000217743	0.000281129	1.84824	0.194337	2.38626	0.393243	0.212551	0.0161423
Asparagine_metabolism	CR00701_cyto	Asparagine --> Aspartate + NH3	L-asparaginase, glutamin-(asparagin-)ase, 60kDa lysophospholipase	3.5.1.38 3.5.1.1	ASGL1_HUMAN	0.000742232	0.000856312	0.000411495	1.1537	0.120446	0.554403	0.0762182	0.650594	0.893715
Asparagine_metabolism	CR01442_cyto	Aspartate + ATP + Glutamine --> Glutamate + Asparagine + AMP	asparagine synthase (glutamine-hydrolysing)	6.3.5.4	ASNS_HUMAN	0.000742232	0.000856312	0.000411495	1.1537	0.120446	0.554403	0.0762182	0.650594	0.893715
Aspartate_metabolism	CR00312_cyto	Aspartate --> beta-Alanine	aspartate 1-decarboxylase, glutamate decarboxylase	4.1.1.15 4.1.1.11	ND	0.00031514	0.00111004	0.000942898	3.52236	0.259281	2.992	0.551451	0.000968375	0.050791
Aspartate_metabolism	CR01196_cyto	(S)-Dihydroorotate <=> N-Carbamoyl-L-aspartate	dihydroorotase, carbamoyl-phosphate synthase / aspartate carbamoyltransferase /	3.5.2.3	P27708	-0.000973023	-0.000995879	-0.00110411	1.02349	0.120523	1.13473	0.0682031	0.919641	0.470213
BH4_biosynthesis	CR00912_cyto	Dihydrobiopterin + NADPH --> Tetrahydrobiopterin + NADP+	dihydropteridine reductase, nitroreductase / dihydropteridine reductase	1.5.1.34	ND	0.00110965	0.00112008	0.000894193	1.0094	0.0708818	0.805835	0.0827083	0.999048	0.00027828
Carbamoylphosphate	CR01440_mito	ATP + NH3 <=> ADP + Carbamoyl-P	carbamoyl-phosphate synthase (ammonia)	6.3.4.16	ND	-0.0088883	-0.0086038	-0.00875466	0.967992	0.00328978	0.984965	0.0077925	0.215554	0.633315
Carnitine_biosynthesis	CR00029_CC01402_cytoYmito	N6,N6,N6-Trimethyl-L-lysine@cyto --> N6,N6,N6-Trimethyl-L-lysine@mito	ND	transport	ND	0.000435225	0.000249517	0.000212015	0.576466	0.120368	0.550669	0.274556	0.372051	0.00698088
Carnitine_biosynthesis	CR00423_mito	3-Hydroxy-N6,N6,N6-trimethyl-L-lysine --> Glycine + 4-Trimethylammoniobutanal	glycine hydroxymethyltransferase	2.1.2.1	ND	0.000435225	0.000249517	0.000212015	0.576466	0.120368	0.550669	0.274556	0.372051	0.00698088
Carnitine_biosynthesis	CR00425_mito	O2 + AKG + N6,N6,N6-Trimethyl-L-lysine --> Succinate + 3-Hydroxy-N6,N6,N6-trimethyl-L-lysine	trimethyllysine dioxygenase	1.14.11.8	ND	0.000435225	0.000249517	0.000212015	0.576466	0.120368	0.550669	0.274556	0.372051	0.00698088
Carnitine_biosynthesis	CR00541_mito	4-Trimethylammoniobutanoate + O2 + AKG --> Succinate + L-Carnitine	gamma-butyrobetaine dioxygenase	1.14.11.1	ND	0.000435225	0.000249517	0.000212015	0.576466	0.120368	0.550669	0.274556	0.265486	0.00698088
Carnitine_biosynthesis	CR01073_mito	NADH + 4-Trimethylammoniobutanal --> 4-Trimethylammoniobutanoate + NAD+	aldehyde dehydrogenase (NAD+), aldehyde dehydrogenase family 9 member A1, aldehyde dehydrogenase family 9 member A1, aldehyde dehydrogenase family 7 member A1	1.2.1.3 1.2.1.47	ND	0.000435225	0.000249517	0.000212015	0.576466	0.120368	0.550669	0.274556	0.372051	0.00698088
Carnitine_biosynthesis	CR01361_cyto	SAM + Protein_N6-methyl-L-lysine --> Protein_N6,N6-dimethyl-L-lysine + SAH	histone-lysine N-methyltransferase ASH1L, myeloid/lymphoid or mixed-lineage leukemia protein 1/4, myeloid/lymphoid or mixed-lineage leukemia protein 2, myeloid/lymphoid or mixed-lineage leukemia protein 3, myeloid/lymphoid or mixed-lineage leukemia protein 5, histone-lysine N-methyltransferase SUV39H, euchromatic histone-lysine N-methyltransferase, histone-lysine N-methyltransferase SETDB, histon…	2.1.1.43	ND	0.000435225	0.000249517	0.000212015	0.576466	0.120368	0.550669	0.274556	0.372051	0.00698088
Carnitine_metabolism	CR00719_mito	L-Carnitine + Acetyl-CoA --> CoA + O-Acetylcarnitine	carnitine O-acetyltransferase	2.3.1.7	Q9UKG9	0.00647228	0.00412664	0.00678598	0.637587	0.044131	1.04847	0.269037	0.0108747	0.0715351
Carnitine_metabolism	CR01571_cyto	CoA + O-Acetylcarnitine --> Acetyl-CoA + L-Carnitine	ND	ND	P23786	0.00546663	0.00335785	0.00619137	0.614245	0.0513328	1.13258	0.296715	0.0114558	0.865733
Cholesterol_metabolism	CR00356_cyto	Cholesterol-ester-arach --> Cholesterol + Arachidonate	lysosomal acid lipase/cholesteryl ester hydrolase, bile salt-stimulated lipase	3.1.1.13	ND	0.00103475	0.00116169	0.00112163	1.12267	0.110539	1.08397	0.142625	0.766477	0.715516
Cholesterol_metabolism	CR00475_cyto	Cholesterol + Stearoyl-CoA --> CoA + Cholesterol-ester-stea	sterol O-acyltransferase	2.3.1.26	ND	0.00059252	0.000671139	0.000680017	1.13269	0.115552	1.14767	0.139922	0.724351	0.468484
Cholesterol_metabolism	CR00569_cyto	Cholesterol-ester-stea --> Cholesterol + Stearate	lysosomal acid lipase/cholesteryl ester hydrolase, bile salt-stimulated lipase	3.1.1.13	ND	0.00059252	0.000671139	0.000680017	1.13269	0.115552	1.14767	0.139922	0.724351	0.468484
Cholesterol_metabolism	CR00636_cyto	Arachidonyl-CoA + Cholesterol --> CoA + Cholesterol-ester-arach	sterol O-acyltransferase	2.3.1.26	ND	0.00103475	0.00116169	0.00112163	1.12267	0.110539	1.08397	0.142625	0.766477	0.715516
Cholesterol_metabolism	CR00766_cyto	gamma-Linolenoyl-CoA + Cholesterol --> Cholesterol-ester-gla + CoA	sterol O-acyltransferase	2.3.1.26	ND	0.00103478	0.0011617	0.00112168	1.12266	0.110542	1.08398	0.142675	0.322841	0.71542
Cholesterol_metabolism	CR00795_cyto	Cholesterol + Linoleoyl-CoA --> CoA + Cholesterol-ester-lin	sterol O-acyltransferase	2.3.1.26	ND	0.00103463	0.00116153	0.00112131	1.12265	0.110533	1.08377	0.142414	0.34333	0.714671
Cholesterol_metabolism	CR00819_cyto	Cholesterol-ester-ol --> Cholesterol + Oleate	lysosomal acid lipase/cholesteryl ester hydrolase, bile salt-stimulated lipase	3.1.1.13	ND	0.00103482	0.00116171	0.00112169	1.12262	0.11054	1.08395	0.142679	0.414467	0.714994
Cholesterol_metabolism	CR00886_cyto	Cholesterol-ester-gla --> gamma-Linolenate + Cholesterol	lysosomal acid lipase/cholesteryl ester hydrolase, bile salt-stimulated lipase	3.1.1.13	ND	0.00103478	0.0011617	0.00112168	1.12266	0.110542	1.08398	0.142675	0.153872	0.71542
Cholesterol_metabolism	CR01020_cyto	Cholesterol-ester-lin --> Linoleate + Cholesterol	lysosomal acid lipase/cholesteryl ester hydrolase, bile salt-stimulated lipase	3.1.1.13	ND	0.00103463	0.00116153	0.00112131	1.12265	0.110533	1.08377	0.142414	0.413478	0.714671
Cholesterol_metabolism	CR01278_cyto	Cholesterol + Oleoyl-CoA --> CoA + Cholesterol-ester-ol	sterol O-acyltransferase	2.3.1.26	SOAT2_HUMAN	0.00103482	0.00116171	0.00112169	1.12262	0.11054	1.08395	0.142679	0.766685	0.714994
Choline_metabolism	CR00168_mito	Choline --> Betaine_aldehyde	choline dehydrogenase	1.1.99.1	Q8NE62	0.0015886	0.00103631	0.00113064	0.652343	0.0605763	0.71172	0.165898	0.304331	2.78176e-12
Citrate_cycle	CR00306_mito	NADP+ + Isocitrate --> Oxalosuccinate + NADPH	isocitrate dehydrogenase	1.1.1.42	ND	0.0116526	0.0114501	1.24964	0.982617	0.215054	107.241	0.0475172	0.711099	3.66294e-16
Citrate_cycle	CR00405_cyto	Malate <=> Fumarate	"fumarate hydratase, fumarate hydratase subunit alpha, fumarate hydratase subunit beta, "fumarate hydratase	4.2.1.2	ND	-0.00995864	-0.0100134	-0.0102282	1.0055	0.0122448	1.02707	0.00448263	0.377222	0.0033153
Citrate_cycle	CR00405_mito	Malate <=> Fumarate	"fumarate hydratase, fumarate hydratase subunit alpha, fumarate hydratase subunit beta, "fumarate hydratase	4.2.1.2	ND	-7.72078	-12.7427	-12.5045	1.65044	0.0979171	1.61959	0.000262471	0.0349653	4.00539e-30
Citrate_cycle	CR00422_mito	NAD+ + Succinate_semialdehyde --> Succinate + NADH	succinate-semialdehyde dehydrogenase (NADP+), succinate-semialdehyde dehydrogenase	1.2.1.16 1.2.1.24	ND	0.000819977	0.00153611	0.00141046	1.87336	0.151997	1.72013	0.181137	0.0195813	0.727159
Citrate_cycle	CR00436_cyto	Adenylosuccinate <=> AMP + Fumarate	adenylosuccinate lyase	4.3.2.2	ND	0.000202094	0.000589293	0.000621449	2.91594	0.143922	3.07505	0.33469	0.00160947	0.0260188
Citrate_cycle	CR00502_mito	Oxalosuccinate <=> AKG	ND	1.1.1.41, 1.1.1.42	ND	7.70084	12.7128	12.4764	1.65083	0.0981655	1.62014	0.000232697	9.592e-65	1.54642e-31
Citrate_cycle	CR00521_mito	ATP + Pyruvate --> ADP + OAA	pyruvate carboxylase, pyruvate carboxylase subunit A, pyruvate carboxylase subunit B	6.4.1.1	ND	0.00167466	0.00180875	0.00152716	1.08007	0.119343	0.911919	0.135275	0.931113	0.828262
Citrate_cycle	CR00528_mito	NAD+ + Pyruvate + CoA --> Acetyl-CoA + NADH	pyruvate dehydrogenase E1 component subunit alpha, pyruvate dehydrogenase E1 component subunit beta, pyruvate dehydrogenase E1 component	1.2.4.1	ND	7.41894	12.4331	12.1963	1.67586	0.101785	1.64394	0.000347069	0.0315485	4.33735e-31
Citrate_cycle	CR00531_mito	Citrate + CoA <=> OAA + Acetyl-CoA	citrate synthase	2.3.3.1	O75390	-7.70601	-12.7156	-12.4796	1.65009	0.0981056	1.61946	0.000301125	0.0351148	2.74663e-30
Citrate_cycle	CR00534_mito	Citrate --> Acetate + OAA	citrate lyase subunit alpha / citrate CoA-transferase, citrate lyase subunit beta / citryl-CoA lyase, citrate lyase subunit gamma	4.1.3.6	ND	0.00413228	0.00158759	0.00155389	0.384191	0.0479754	0.376037	0.123188	1.07759e-65	0.0198022
Citrate_cycle	CR00583_cyto	Malonyl-CoA --> Acetyl-CoA	malonyl-CoA decarboxylase	4.1.1.9	MMSA_MOUSE	0.00109349	0.00112912	0.00118159	1.03258	0.0939409	1.08056	0.125836	0.845737	0.780996
Citrate_cycle	CR00583_mito	Malonyl-CoA --> Acetyl-CoA	malonyl-CoA decarboxylase	4.1.1.9	MMSA_MOUSE	0.00108617	0.00116335	0.0011509	1.07106	0.106976	1.0596	0.136215	0.970623	0.902085
Citrate_cycle	CR00632_mito	NAD+ + Malate --> Pyruvate + NADH	malate dehydrogenase (oxaloacetate-decarboxylating), malate dehydrogenase (decarboxylating)	1.1.1.38 1.1.1.39	MAOM_HUMAN	0.0176559	0.0265541	0.0153059	1.50398	0.0747262	0.866898	0.0422362	0.0321991	2.1151e-66
Citrate_cycle	CR00680_mito	Malate + NADP+ --> Pyruvate + NADPH	malate dehydrogenase (oxaloacetate-decarboxylating)(NADP+)	1.1.1.40	MAOX_HUMAN	0.00589203	0.0068976	0.0157034	1.17067	0.155066	2.6652	0.193431	0.816347	4.2781e-66
Citrate_cycle	CR00694_mito	ADP + Succinyl-CoA <=> ATP + CoA + Succinate	succinyl-CoA synthetase alpha subunit, succinyl-CoA synthetase beta subunit, succinyl-CoA synthetase alpha subunit, succinyl-CoA synthetase beta subunit	6.2.1.5	ND	7.7087	12.7292	12.4913	1.65128	0.0980232	1.62042	0.000231049	0.0348399	7.44033e-35
Citrate_cycle	CR00739_mito	NAD+ + CoA + AKG --> NADH + Succinyl-CoA	2-oxoglutarate dehydrogenase E1 component	1.2.4.2	Q02218	7.70306	12.7235	12.4878	1.65174	0.0980974	1.62114	0.00022676	0.0347367	2.14092e-36
Citrate_cycle	CR00982_mito	Citrate <=> cis-Aconitate	aconitate hydratase 1, aconitate hydratase 2	4.2.1.3	ND	7.70084	12.713	12.4765	1.65085	0.0981657	1.62015	0.000232709	0.0349828	1.54642e-31
Citrate_cycle	CR01007_cyto	NAD+ + Malate --> NADH + OAA	malate dehydrogenase, malate dehydrogenase, malate dehydrogenase	1.1.1.37	ND	0.000889667	0.0011578	0.00105922	1.30139	0.0625806	1.19058	0.0473593	0.263713	0.233129
Citrate_cycle	CR01007_mito	NAD+ + Malate --> OAA + NADH	malate dehydrogenase, malate dehydrogenase, malate dehydrogenase	1.1.1.37	ND	7.7063	12.7181	12.4827	1.65035	0.0981215	1.6198	0.00024385	0.0350683	5.11924e-26
Citrate_cycle	CR01179_cyto	ATP + CoA + Citrate --> ADP + OAA + Acetyl-CoA	ATP citrate (pro-S)-lyase	2.3.3.8	ND	0.00103351	0.00105922	0.00146504	1.02487	0.0770361	1.41753	0.137855	0.758196	0.0168539
Citrate_cycle	CR01230_mito	Succinate_semialdehyde + NADP+ --> Succinate + NADPH	succinate-semialdehyde dehydrogenase (NADP+)	1.2.1.16	ND	0.000736539	0.00135047	0.00139952	1.83353	0.157355	1.90013	0.194258	0.0282087	0.240285
Citrate_cycle	CR01323_mito	NAD+ + Isocitrate --> NADH + Oxalosuccinate	isocitrate dehydrogenase (NAD+)	1.1.1.41	ND	7.68919	12.7013	11.2268	1.65184	0.0981395	1.46007	0.000253963	0.0347657	6.73798e-29
Cysteine_and_methionine_metabolism	CR00445_cyto	Cysteine --> Pyruvate + NH3	cystathionine gamma-lyase	4.4.1.1	ND	0.000770607	0.00142914	0.00150584	1.85457	0.0645515	1.95409	0.244238	0.0349939	0.0143053
Cysteine_and_methionine_metabolism	CR00676_cyto	SAH --> Adenosine + Homocysteine	adenosylhomocysteinase	3.3.1.1	ND	0.00410061	0.0025924	0.00283933	0.632198	0.0572127	0.692418	0.118088	0.0197339	6.34279e-66
Cysteine_and_methionine_metabolism	CR00679_cyto	Methionine + ATP --> SAM	S-adenosylmethionine synthetase	2.5.1.6	ND	0.0041006	0.00259239	0.00283933	0.632197	0.0572128	0.692417	0.118088	0.0191322	6.34282e-66
Cysteine_and_methionine_metabolism	CR00767_cyto	L-Cystathionine --> 2-Oxobutyrate + NH3 + Cysteine	cystathionine gamma-lyase	4.4.1.1	ND	0.000501225	0.000590836	0.000772069	1.17878	0.127863	1.54036	0.444812	0.758063	0.000898719
Cysteine_and_methionine_metabolism	CR01461_cyto	gamma-Glutamyl-cysteine --> Cysteine + 5-Oxoproline	gamma-glutamylcyclotransferase	2.3.2.4	ND	5.16805e-65	0.000153501	0	3.11019	1.60066	0.2	1.96262e-17	0.319635	NaN
Ethanolamine_metabolism	CR00748_cyto	SAM + Ethanolamine-P <=> N-Methylethanolamine-P + SAH	ND	3.3.1.1	ND	0.000800724	0.000481591	0.00047088	0.61138	0.112774	0.59651	0.286938	0.220923	0.014922
Ethanolamine_metabolism	CR00861_cyto	Ethanolamine-P --> Acetaldehyde + NH3	ND	4.2.3.2	ND	0.00221634	0.00467234	0.00489103	2.10813	0.144351	2.2068	0.154962	0.00574039	0.144975
Ethanolamine_metabolism	CR00927_cyto	SAM + N-Methylethanolamine-P <=> SAH + Phosphodimethylethanolamine	phosphoethanolamine N-methyltransferase	2.1.1.103	ND	0.000800724	0.000481591	0.00047088	0.61138	0.112774	0.59651	0.286938	0.220923	0.014922
Ethanolamine_metabolism	CR01139_cyto	CTP + Ethanolamine-P <=> CDP-ethanolamine	ethanolamine-phosphate cytidylyltransferase	2.7.7.14	PCY2_HUMAN	0.00710786	0.00695349	0.00705902	0.978281	0.0900211	0.993129	0.138984	0.616546	0.806181
Ethanolamine_metabolism	CR01227_cyto	Ethanolamine-P --> Ethanolamine	phosphoethanolamine/phosphocholine phosphatase	3.1.3.75	ND	0.0011057	0.00113841	0.00115292	1.02959	0.0942074	1.04271	0.141237	0.832303	0.786129
Exchange_Fluxes	CC00232_cyto_tr	ATP_cyto	ND	ND	ND	99.9999	96.0098	99.9999	0.960099	0.0399006	1	2.11912e-10	0.209328	1.87041e-14
Exchange_Fluxes	CC00233_cyto_tr	NAD+_cyto	ND	ND	ND	0.00180609	0	0	0.2	9.25186e-18	0.2	1.96262e-17	0.000407307	1.48342e-66
Exchange_Fluxes	CC00237_ext_tr	O2_ext	ND	ND	ND	-42.3948	-69.9534	-68.0276	1.65005	0.0980381	1.60462	0.000218741	0.035089	1.674e-27
Exchange_Fluxes	CC00238_cyto_tr	ADP_cyto	ND	ND	ND	-100.054	-182.07	-200.051	1.81973	0.120767	1.99944	5.48007e-65	0.0184222	4.80231e-43
Exchange_Fluxes	CC00244_ext_tr	NH3_ext	ND	ND	ND	0.148734	0.153421	0.154808	1.03151	0.025701	1.04084	0.0293192	0.563165	0.00469717
Exchange_Fluxes	CC00254_cyto_tr	Glutamate_cyto	ND	ND	ND	0.00794747	0.00173219	0.00197632	0.217955	0.0213444	0.248673	0.00530099	3.87425e-65	5.20747e-69
Exchange_Fluxes	CC00260_ext_tr	Glucose_ext	ND	ND	ND	-2.18305	-5.58171	-4.55474	2.55685	0.172315	2.08642	0.00110892	0.00235218	1.82951e-26
Exchange_Fluxes	CC00262_cyto_tr	Acetate_cyto	ND	ND	ND	0.00682116	0.000885102	0.00187159	0.149758	0.0363088	0.274381	0.0595931	0.000804595	0.216311
Exchange_Fluxes	CC00265_cyto_tr	Glycine_cyto	ND	ND	ND	0.00118391	0.000501093	0.000540371	0.443252	0.0341341	0.456428	0.0133335	7.60105e-65	0.00881686
Exchange_Fluxes	CC00268_cyto_tr	Alanine_cyto	ND	ND	ND	0.00363883	0.00100711	0.000856074	0.276768	0.0244807	0.235261	0.0114519	0.000983226	0.0223402
Exchange_Fluxes	CC00269_cyto_tr	Succinate_cyto	ND	ND	ND	0.000804211	0	0	0.2	9.25186e-18	0.2	1.96262e-17	2.69448e-65	0.000141356
Exchange_Fluxes	CC00269_mito_tr	Succinate_mito	ND	ND	ND	0	0	0.000237891	1	0	2	0	NaN	NaN
Exchange_Fluxes	CC00273_cyto_tr	Lysine_cyto	ND	ND	ND	-0.00899557	-0.00898501	-0.00890244	0.998826	0.00453454	0.989648	0.00500087	0.341636	0.363456
Exchange_Fluxes	CC00275_cyto_tr	Aspartate_cyto	ND	ND	ND	0.00419338	0.000324764	0.00121894	0.0774467	0.000663633	0.290681	0.0200702	0.00323726	0.0925701
Exchange_Fluxes	CC00285_cyto_tr	Arginine_cyto	ND	ND	ND	-0.00888829	-0.0086038	-0.00875466	0.967992	0.00328982	0.984965	0.00779253	0.215554	0.633303
Exchange_Fluxes	CC00287_cyto_tr	Glutamine_cyto	ND	ND	ND	0.00566018	0.00132421	0.000901551	0.233952	0.0350155	0.15928	0.00358249	0.000422506	5.54241e-65
Exchange_Fluxes	CC00287_ext_tr	Glutamine_ext	ND	ND	ND	0.000221877	0.000412685	0.000417601	1.85997	0.103324	1.88213	0.0119817	0.309205	0.288524
Exchange_Fluxes	CC00295_cyto_tr	Methionine_cyto	ND	ND	ND	-0.000501221	-0.000590832	-0.000772065	1.17879	0.127863	1.54037	0.44482	0.758055	0.000898721
Exchange_Fluxes	CC00300_cyto_tr	Tryptophan_cyto	ND	ND	ND	-0.00900014	-0.00110618	-0.000796154	0.125612	0.0679803	0.0916187	0.0868809	1.8554e-68	0.364352
Exchange_Fluxes	CC00301_cyto_tr	Phenylalanine_cyto	ND	ND	ND	-0.00963851	-0.00910129	-0.00920961	0.944263	0.00987924	0.955501	0.0106059	0.153722	9.80064e-65
Exchange_Fluxes	CC00332_cyto_tr	Choline_cyto	ND	ND	ND	-0.000778242	-0.000546759	-0.000652996	0.702557	0.066418	0.839066	0.0495462	0.764057	2.49838e-11
Exchange_Fluxes	CC00340_cyto_tr	Fumarate_cyto	ND	ND	ND	7.28946e-65	0	0	0.00689445	1.97015e-65	0.2	1.96262e-17	0.294528	3.49478e-67
Exchange_Fluxes	CC00353_cyto_tr	Histidine_cyto	ND	ND	ND	-0.0096135	-0.00902451	-0.00924788	0.938733	0.00826054	0.961968	0.0139809	0.138616	0.965192
Exchange_Fluxes	CC00394_cyto_tr	Valine_cyto	ND	ND	ND	-0.00946193	-0.00943448	-0.00948525	0.9971	0.00386716	1.00246	0.00567883	0.34341	0.239318
Exchange_Fluxes	CC00397_cyto_tr	L-Lactate_cyto	ND	ND	ND	0.00787931	0	0	0.2	9.25186e-18	0.2	1.96262e-17	2.78742e-65	2.57022e-65
Exchange_Fluxes	CC00397_ext_tr	L-Lactate_ext	ND	ND	ND	0.0279202	1.8257	0.00796439	65.3898	0.00779953	0.285255	0.00392203	9.77697e-66	4.99837e-67
Exchange_Fluxes	CC00399_cyto_tr	Threonine_cyto	ND	ND	ND	-0.00888261	-0.00888141	-0.00903884	0.999864	0.00625195	1.01759	0.00901827	0.339596	0.0703932
Exchange_Fluxes	CC00442_cyto_tr	Taurine_cyto	ND	ND	ND	0	0.000288962	0.000244463	1.9	0.1	2	0	0.000602709	0.129392
Exchange_Fluxes	CC00446_cyto_tr	Palmitate_cyto	ND	ND	ND	-0.0259987	-0.0259984	-0.0260382	0.999991	0.000320762	1.00152	0.000969683	0.342965	4.30832e-68
Exchange_Fluxes	CC00486_mito_tr	Isocitrate_mito	ND	ND	ND	0	0.000184008	0	2	0	2	0	8.81318e-66	NaN
Exchange_Fluxes	CC00490_cyto_tr	L-Carnitine_cyto	ND	ND	ND	-0.00056303	-0.000517892	-0.000177779	0.91983	0.203076	0.315194	0.194176	0.844096	0.00830466
Exchange_Fluxes	CC00530_ext_tr	Urate_ext	ND	ND	ND	0.0518479	0.0507223	0.0513575	0.978289	0.07129	0.990542	0.105922	0.34348	0.00524248
Exchange_Fluxes	CC00554_cyto_tr	Isoleucine_cyto	ND	ND	ND	-0.00937454	-0.0093523	-0.00940569	0.997627	0.00350727	1.00332	0.00517728	0.330033	0.216088
Exchange_Fluxes	CC01186_cyto_tr	O-Acetylcarnitine_cyto	ND	ND	ND	0.00100565	0.000768795	0.000594604	0.764472	0.119019	0.591261	0.119656	0.134583	9.61273e-66
Exchange_Fluxes	CC02323_cyto_tr	Glycogenin_cyto	ND	ND	ND	0.135798	0.13582	0.135824	1.00016	0.000125368	1.00019	0.000194692	0.344025	0.361739
Exchange_Fluxes	CC02326_cyto_tr	Glycogenin-G4G7_cyto	ND	ND	ND	-0.135798	-0.13582	-0.135824	1.00016	0.000125368	1.00019	0.00019469	0.344025	0.361731
Fatty_acid_beta_oxidation	CR00174_mito	NAD+ + Oleoyl-CoA + CoA + FAD --> Acetyl-CoA + FADH2 + NADH + Octanoyl-CoA	ND	beta-Oxidation of Oleoyl-CoA	ND	0.00167627	0.00210438	0.00230121	1.25539	0.139273	1.37282	0.234434	0.258808	0.0300563
Fatty_acid_beta_oxidation	CR00202_mito	NAD+ + Stearoyl-CoA + FAD + CoA --> Acetyl-CoA + FADH2 + NADH + Palmitoyl-CoA	ND	beta oxidation stearoyl CoA	ND	0.00151565	0.001836	0.00207514	1.21136	0.125289	1.36914	0.359893	0.579644	0.304359
Fatty_acid_beta_oxidation	CR00204_mito	NAD+ + (2E)-Hexadecenoyl-CoA + FAD + CoA --> NADH + Octanoyl-CoA + FADH2 + Acetyl-CoA	ND	beta-Oxidation (2E)-Hexadecenoyl-CoA	ND	0.000754667	0.00126994	0.00137438	1.68278	0.307434	1.82117	0.427835	0.210768	4.59304e-12
Fatty_acid_beta_oxidation	CR00205_mito	CoA + FAD + NAD+ + Palmitoyl-CoA --> Acetyl-CoA + FADH2 + NADH + Octanoyl-CoA	ND	beta-Oxidation Palmitoyl-CoA	ND	0.00718197	0.0068989	0.00898042	0.960585	0.0564649	1.25041	0.0750923	0.316958	0.249748
Fatty_acid_beta_oxidation	CR00206_mito	FAD + CoA + NAD+ + Palmitoyl-CoA --> NADH + FADH2 + Acetyl-CoA	ND	Palmitoyl-CoA beta-Oxidation	ND	0.0175008	0.0169874	0.0147191	0.970668	0.0414039	0.841056	0.0327734	0.243942	0.00237332
Fatty_acid_beta_oxidation	CR00208_mito	Octanoyl-CoA + NAD+ + FAD + CoA --> Acetyl-CoA + NADH + FADH2	ND	beta-Oxidation Octanoyl-CoA	ND	0.00962714	0.0102732	0.012656	1.06711	0.0842819	1.31462	0.0950923	0.588221	0.138493
Fatty_acid_beta_oxidation	CR00215_mito	(S)-3-Hydroxybutyryl-CoA <=> Crotonyl-CoA	ND	beta-Oxidation Crotonyl-CoA	ND	-0.015747	-0.00986464	-0.00948736	0.626445	0.0354324	0.602487	0.0432584	0.000156221	0.0747914
Fatty_acid_beta_oxidation	CR00216_mito	(S)-3-Hydroxybutyryl-CoA + NAD+ --> Acetoacetyl-CoA + NADH	3-hydroxyacyl-CoA dehydrogenase, 3-hydroxyacyl-CoA dehydrogenase / enoyl-CoA hydratase /, 3-hydroxyacyl-CoA dehydrogenase / enoyl-CoA hydratase /, enoyl-CoA hydratase / 3-hydroxyacyl-CoA dehydrogenase /, 3-hydroxyacyl-CoA dehydrogenase, 2-[hydroxy(phenyl)methyl]-succinyl-CoA dehydrogenase BbsC subunit, 2-[hydroxy(phenyl)methyl]-succinyl-CoA dehydrogenase BbsD subunit, 3-hydroxyacyl-CoA dehydrogen…	1.1.1.35	ND	0.015747	0.00986464	0.00948736	0.626445	0.0354324	0.602487	0.0432584	0.000156221	0.0747914
Fatty_acid_beta_oxidation	CR00377_mito	Methacrylyl-CoA <=> 3-Hydroxyisobutyryl-CoA	enoyl-CoA hydratase, 3-hydroxyacyl-CoA dehydrogenase / enoyl-CoA hydratase /, 3-hydroxyacyl-CoA dehydrogenase / enoyl-CoA hydratase /, enoyl-CoA hydratase, enoyl-CoA hydratase / 3-hydroxyacyl-CoA dehydrogenase /, enoyl-CoA hydratase / long-chain 3-hydroxyacyl-CoA dehydrogenase, enoyl-CoA hydratase/3-hydroxyacyl-CoA dehydrogenase, enoyl-CoA hydratase	4.2.1.17	Q08426	0.00946193	0.00943449	0.00948525	0.997099	0.00386715	1.00246	0.00567876	0.326477	0.239312
Fatty_acid_beta_oxidation	CR01282_mito	(2E)-Hexadecenoyl-CoA + NADPH --> Palmitoyl-CoA + NADP+	mitochondrial trans-2-enoyl-CoA reductase, peroxisomal trans-2-enoyl-CoA reductase	1.3.1.38	MECR_HUMAN	0.00177447	0.00230787	0.00195924	1.30334	0.331086	1.11157	0.721553	0.573284	3.3849e-69
Fatty_acid_beta_oxidation	CR01313_mito	FAD + Isobutyryl-CoA --> FADH2 + Methacrylyl-CoA	butyryl-CoA dehydrogenase	1.3.99.2	ACADS_HUMAN	0.00946193	0.00943449	0.00948525	0.997099	0.00386715	1.00246	0.00567876	0.326937	0.239312
Fatty_acid_beta_oxidation	CR01375_mito	Acetoacetyl-CoA + Acetyl-CoA --> HMG-CoA + CoA	hydroxymethylglutaryl-CoA synthase	2.3.3.10	Q01581	0.00264615	0.00278589	0.00268907	1.05281	0.105263	1.01622	0.14148	0.952214	0.713059
Fatty_acid_biosynthesis	CR00022_cyto	O2 + Ferrocytochrome_b5 + Stearoyl-CoA --> Ferricytochrome_b5 + Oleoyl-CoA	ND	ND	Q86SK9	0.00136104	0.00149641	0.00230122	1.15946	0.257394	1.69078	0.288734	0.809604	0.0199309
Fatty_acid_biosynthesis	CR00138_cyto	Ferrocytochrome_b5 + Stearoyl-CoA + O2 --> Ferricytochrome_b5 + Oleoyl-CoA	stearoyl-CoA desaturase (delta-9 desaturase)	1.14.19.1	Q86SK9	0.000315237	0.000607976	0	2.06863	1.01637	0.2	1.96262e-17	0.667731	0.0908101
Fatty_acid_biosynthesis	CR00139_cyto	Palmitoyl-CoA + O2 + Ferrocytochrome_b5 --> Ferricytochrome_b5 + (2E)-Hexadecenoyl-CoA	stearoyl-CoA desaturase (delta-9 desaturase)	1.14.19.1	Q86SK9	0.0025588	0.00358269	0.00334684	1.40015	0.316329	1.30797	0.622754	0.392265	2.01497e-10
Fatty_acid_biosynthesis	CR00140_micro	Palmitate + NADPH + Malonyl-CoA --> CoA + Stearate + NADP+	ND	Elongation of long-chain fatty acids; C16:0 to C18:0	ND	0.00266464	0.00331208	0.00354477	1.24298	0.130484	1.3303	0.291552	0.424784	0.0910002
Fatty_acid_biosynthesis	CR00355_cyto	NADPH + 3-Oxodecanoyl-ACP --> NADP+ + (R)-3-Hydroxydecanoyl-ACP	"fatty acid synthase	2.3.1.85	ND	0.00112922	0.00126221	0.00133691	1.11777	0.0913707	1.18392	0.318851	0.84493	0.779514
Fatty_acid_biosynthesis	CR00374_cyto	(2E)-Dodecenoyl-ACP + NADPH --> Dodecanoyl-ACP + NADP+	"fatty acid synthase	2.3.1.85	ND	0.00112922	0.00126221	0.00133691	1.11777	0.0913707	1.18392	0.318851	0.681379	0.779514
Fatty_acid_biosynthesis	CR00388_cyto	Malonyl-ACP + Tetradecanoyl-ACP --> ACP + 3-Oxohexadecanoyl-ACP	3-oxoacyl-[acyl-carrier-protein] synthase I, "fatty acid synthase	2.3.1.85 2.3.1.41	ND	0.00112922	0.00126221	0.00133691	1.11777	0.0913707	1.18392	0.318851	0.84493	0.779514
Fatty_acid_biosynthesis	CR00437_cyto	NADPH + 3-Oxostearoyl-ACP --> NADP+ + 3-Hydroxystearoyl-ACP	"fatty acid synthase	2.3.1.85	P49327	0.000527289	0.000628307	0.000831591	1.19158	0.101443	1.57711	0.232106	0.95619	0.284322
Fatty_acid_biosynthesis	CR00536_cyto	(2E)-Tetradecenoyl-ACP + NADPH --> NADP+ + Tetradecanoyl-ACP	"fatty acid synthase	2.3.1.85	ND	0.00112922	0.00126221	0.00133691	1.11777	0.0913707	1.18392	0.318851	0.84493	0.779514
Fatty_acid_biosynthesis	CR00537_mito	Glutaryl-CoA --> Crotonyl-CoA	glutaryl-CoA dehydrogenase	1.3.99.7	ND	0.015747	0.00986464	0.00948736	0.626445	0.0354324	0.602487	0.0432584	0.000156221	0.0747914
Fatty_acid_biosynthesis	CR00581_cyto	NADPH + But-2-enoyl-ACP --> Butyryl-ACP + NADP+	enoyl-[acyl-carrier protein] reductase I, "fatty acid synthase subunit alpha, "fatty acid synthase subunit beta, enoyl ACP reductase	1.3.1.9 2.3.1.86	ND	0.00112922	0.00126221	0.00133691	1.11777	0.0913707	1.18392	0.318851	0.84493	0.779514
Fatty_acid_biosynthesis	CR00582_cyto	3-Hydroxystearoyl-ACP <=> (2E)-Octadecenoyl-ACP	"fatty acid synthase	2.3.1.85	ND	0.000527289	0.000628307	0.000831591	1.19158	0.101443	1.57711	0.232106	0.304684	0.284322
Fatty_acid_biosynthesis	CR00596_mito	(S)-3-Hydroxy-2-methylbutyryl-CoA <=> Tiglyl-CoA	enoyl-CoA hydratase, 3-hydroxyacyl-CoA dehydrogenase / enoyl-CoA hydratase /, 3-hydroxyacyl-CoA dehydrogenase / enoyl-CoA hydratase /, enoyl-CoA hydratase, enoyl-CoA hydratase / 3-hydroxyacyl-CoA dehydrogenase /, enoyl-CoA hydratase / long-chain 3-hydroxyacyl-CoA dehydrogenase, enoyl-CoA hydratase/3-hydroxyacyl-CoA dehydrogenase, enoyl-CoA hydratase	4.2.1.17	Q08426	-0.00937454	-0.0093523	-0.00940569	0.997627	0.00350726	1.00332	0.00517721	0.330407	0.216081
Fatty_acid_biosynthesis	CR00626_cyto	Malonyl-ACP + Dodecanoyl-ACP --> ACP + 3-Oxotetradecanoyl-ACP	"fatty acid synthase	2.3.1.85	P49327	0.00112922	0.00126221	0.00133691	1.11777	0.0913707	1.18392	0.318851	0.388585	0.779514
Fatty_acid_biosynthesis	CR00633_mito	3-Hydroxypropionyl-CoA <=> Acrylyl-CoA	enoyl-CoA hydratase, 3-hydroxyacyl-CoA dehydrogenase / enoyl-CoA hydratase /, 3-hydroxyacyl-CoA dehydrogenase / enoyl-CoA hydratase /, enoyl-CoA hydratase, enoyl-CoA hydratase / 3-hydroxyacyl-CoA dehydrogenase /, enoyl-CoA hydratase / long-chain 3-hydroxyacyl-CoA dehydrogenase, enoyl-CoA hydratase/3-hydroxyacyl-CoA dehydrogenase, enoyl-CoA hydratase	4.2.1.17	Q08426	-0.0121395	-0.0124088	-0.0149941	1.02218	0.0195159	1.23515	0.0503596	0.444964	0.0155721
Fatty_acid_biosynthesis	CR00646_cyto	(R)-3-Hydroxybutanoyl-ACP <=> But-2-enoyl-ACP	"fatty acid synthase	2.3.1.85	ND	0.00112922	0.00126221	0.00133691	1.11777	0.0913708	1.18392	0.318851	0.844929	0.779514
Fatty_acid_biosynthesis	CR00652_cyto	(2E)-Hexenoyl-ACP + NADPH --> NADP+ + Hexanoyl-ACP	"fatty acid synthase, enoyl-CoA hydratase / long-chain 3-hydroxyacyl-CoA dehydrogenase, enoyl-CoA hydratase/3-hydroxyacyl-CoA dehydrogenase	2.3.1.85 1.1.1.211	ND	0.00112922	0.00126221	0.00133691	1.11777	0.0913707	1.18392	0.318851	0.152967	0.779514
Fatty_acid_biosynthesis	CR00674_cyto	Malonyl-ACP + Butyryl-ACP --> ACP + 3-Oxohexanoyl-ACP	3-oxoacyl-[acyl-carrier-protein] synthase I, "fatty acid synthase	2.3.1.85 2.3.1.41	ND	0.00112922	0.00126221	0.00133691	1.11777	0.0913707	1.18392	0.318851	0.84493	0.779514
Fatty_acid_biosynthesis	CR00686_mito	2-Methylbutyryl-CoA --> Tiglyl-CoA	cyclohexanecarboxyl-CoA dehydrogenase, acyl-CoA dehydrogenase, acyl-CoA dehydrogenase, crotonobetainyl-CoA dehydrogenase, very long chain acyl-CoA dehydrogenase, probable steroid reductase DET2, isobutyryl-CoA dehydrogenase, citronellyl-CoA dehydrogenase	1999-01-03	ND	0.00937454	0.0093523	0.00940569	0.997627	0.00350726	1.00332	0.00517721	0.330407	0.216081
Fatty_acid_biosynthesis	CR00714_cyto	Hexanoyl-ACP + Malonyl-ACP --> ACP + 3-Oxooctanoyl-ACP	3-oxoacyl-[acyl-carrier-protein] synthase I, "fatty acid synthase	2.3.1.85 2.3.1.41	ND	0.00112922	0.00126221	0.00133691	1.11777	0.0913707	1.18392	0.318851	0.388585	0.779514
Fatty_acid_biosynthesis	CR00735_cyto	Stearoyl-ACP --> ACP + Stearate	"fatty acid synthase	2.3.1.85	ND	0.000527289	0.000628307	0.000831591	1.19158	0.101443	1.57711	0.232106	0.59551	0.284322
Fatty_acid_biosynthesis	CR00752_cyto	Hexadecanoyl-ACP --> Palmitate + ACP	"fatty acid synthase	2.3.1.85	ND	0.000601936	0.000633908	0.000497528	1.05312	0.0875755	0.839493	0.451572	0.88022	0.00329133
Fatty_acid_biosynthesis	CR00763_cyto	Decanoyl-ACP + Malonyl-ACP --> 3-Oxododecanoyl-ACP + ACP	3-oxoacyl-[acyl-carrier-protein] synthase I, "fatty acid synthase	2.3.1.85 2.3.1.41	P49327	0.00112922	0.00126221	0.00133691	1.11777	0.0913707	1.18392	0.318851	0.84493	0.779514
Fatty_acid_biosynthesis	CR00789_cyto	(2E)-Decenoyl-ACP + NADPH --> Decanoyl-ACP + NADP+	"fatty acid synthase	2.3.1.85	ND	0.00112922	0.00126221	0.00133691	1.11777	0.0913707	1.18392	0.318851	0.84493	0.779514
Fatty_acid_biosynthesis	CR00791_cyto	D-3-Hydroxydodecanoyl-ACP <=> (2E)-Dodecenoyl-ACP	"fatty acid synthase	2.3.1.85	ND	0.00112922	0.00126221	0.00133691	1.11777	0.0913707	1.18392	0.318851	0.84493	0.779514
Fatty_acid_biosynthesis	CR00812_cyto	(R)-3-Hydroxydecanoyl-ACP <=> (2E)-Decenoyl-ACP	"fatty acid synthase	2.3.1.85	ND	0.00112922	0.00126221	0.00133691	1.11777	0.0913707	1.18392	0.318851	0.388585	0.779514
Fatty_acid_biosynthesis	CR00902_cyto	(R)-3-Hydroxyoctanoyl-ACP <=> (2E)-Octenoyl-ACP	"fatty acid synthase	2.3.1.85	ND	0.00112922	0.00126221	0.00133691	1.11777	0.0913707	1.18392	0.318851	0.84493	0.779514
Fatty_acid_biosynthesis	CR00911_cyto	NADPH + 3-Oxohexanoyl-ACP --> NADP+ + D-3-Hydroxyhexanoyl-ACP	"fatty acid synthase	2.3.1.85	ND	0.00112922	0.00126221	0.00133691	1.11777	0.0913707	1.18392	0.318851	0.84493	0.779514
Fatty_acid_biosynthesis	CR00941_cyto	(2E)-Hexadecenoyl-ACP + NADPH --> Hexadecanoyl-ACP + NADP+	"fatty acid synthase	2.3.1.85	ND	0.00112922	0.00126221	0.00133691	1.11777	0.0913707	1.18392	0.318852	0.844931	0.779517
Fatty_acid_biosynthesis	CR01128_cyto	(R)-3-Hydroxypalmitoyl-ACP <=> (2E)-Hexadecenoyl-ACP	"fatty acid synthase	2.3.1.85	ND	0.00112922	0.00126221	0.00133691	1.11777	0.0913707	1.18392	0.318852	0.844929	0.779516
Fatty_acid_biosynthesis	CR01149_cyto	Acetyl-ACP + Malonyl-ACP --> ACP + Acetoacetyl-ACP	"fatty acid synthase	2.3.1.85	P49327	0.00112922	0.00126221	0.00133691	1.11777	0.0913707	1.18392	0.318852	0.844931	0.779515
Fatty_acid_biosynthesis	CR01186_cyto	Octanoyl-ACP + Malonyl-ACP --> ACP + 3-Oxodecanoyl-ACP	3-oxoacyl-[acyl-carrier-protein] synthase I, "fatty acid synthase	2.3.1.85 2.3.1.41	ND	0.00112922	0.00126221	0.00133691	1.11777	0.0913707	1.18392	0.318851	0.84493	0.779514
Fatty_acid_biosynthesis	CR01202_cyto	3-Oxohexadecanoyl-ACP + NADPH --> NADP+ + (R)-3-Hydroxypalmitoyl-ACP	"fatty acid synthase	2.3.1.85	ND	0.00112922	0.00126221	0.00133691	1.11777	0.0913707	1.18392	0.318851	0.84493	0.779514
Fatty_acid_biosynthesis	CR01224_cyto	(2E)-Octadecenoyl-ACP + NADPH --> Stearoyl-ACP + NADP+	"fatty acid synthase	2.3.1.85	ND	0.000527289	0.000628307	0.000831591	1.19158	0.101443	1.57711	0.232106	0.59551	0.284322
Fatty_acid_biosynthesis	CR01232_cyto	NADPH + (2E)-Octenoyl-ACP --> Octanoyl-ACP + NADP+	"fatty acid synthase	2.3.1.85	P49327	0.00112922	0.00126221	0.00133691	1.11777	0.0913707	1.18392	0.318851	0.305615	0.779514
Fatty_acid_biosynthesis	CR01271_cyto	Malonyl-CoA + ACP <=> Malonyl-ACP + CoA	"fatty acid synthase	2.3.1.85	Q8IVS2	0.00843183	0.00946377	0.0101899	1.12239	0.0918347	1.20851	0.310682	0.82655	0.609618
Fatty_acid_biosynthesis	CR01289_cyto	ACP + Acetyl-CoA <=> CoA + Acetyl-ACP	"fatty acid synthase	2.3.1.85	ND	0.00112922	0.00126221	0.00133691	1.11777	0.0913707	1.18392	0.318852	0.844931	0.779515
Fatty_acid_biosynthesis	CR01310_cyto	Hexadecanoyl-ACP + Malonyl-ACP <=> 3-Oxostearoyl-ACP + ACP	"fatty acid synthase	2.3.1.85	ND	0.000527289	0.000628307	0.000831591	1.19158	0.101443	1.57711	0.232106	0.143514	0.284322
Fatty_acid_biosynthesis	CR01386_cyto	Acetoacetyl-ACP + NADPH --> (R)-3-Hydroxybutanoyl-ACP + NADP+	"fatty acid synthase	2.3.1.85	ND	0.00112922	0.00126221	0.00133691	1.11777	0.0913707	1.18392	0.318852	0.972622	0.779515
Fatty_acid_metabolism	CR00063_cyto	Eicosatetraenoic_acid + CoA + ATP --> AMP + (8Z,11Z,14Z,17Z)-eicosatetraenoyl-CoA	long-chain acyl-CoA synthetase, "solute carrier family 27 (fatty acid transporter)	6.2.1.3	ACSL5_HUMAN	0.00103489	0.00116169	0.00112172	1.12253	0.110517	1.08391	0.142742	0.767055	0.713551
Fatty_acid_metabolism	CR00126_cyto	(4,7,10,13,16)-docosapentaenoic_acid + ATP + CoA --> (4Z,7Z,10Z,13Z,16Z)-docosapentaenoyl-CoA + AMP	long-chain acyl-CoA synthetase, "solute carrier family 27 (fatty acid transporter)	6.2.1.3	P33121	0.00103483	0.00116171	0.00112171	1.12261	0.110541	1.08395	0.142692	0.76674	0.714675
Fatty_acid_metabolism	CR00127_cyto	Docosatetraenoic_acid + ATP + CoA --> Docosatetraenoyl-CoA + AMP	long-chain acyl-CoA synthetase, "solute carrier family 27 (fatty acid transporter)	6.2.1.3	P33121	0.00103477	0.00116168	0.00112169	1.12265	0.110531	1.08401	0.142694	0.766579	0.715569
Fatty_acid_metabolism	CR00129_cyto	Eicosapentaenoic_acid + ATP + CoA --> (5Z,8Z,11Z,14Z,17Z)-eicosapentaenoyl-CoA + AMP	long-chain acyl-CoA synthetase, "solute carrier family 27 (fatty acid transporter)	6.2.1.3	P33121	0.00103486	0.00116169	0.0011217	1.12256	0.110519	1.08392	0.142708	0.7669	0.7142
Fatty_acid_metabolism	CR00130_cyto	CoA + ATP + Docosahexaenoic_acid --> AMP + (4Z,7Z,10Z,13Z,16Z,19Z)-docosahexaenoyl-CoA	long-chain acyl-CoA synthetase, "solute carrier family 27 (fatty acid transporter)	6.2.1.3	P33121	0.0010348	0.0011617	0.00112163	1.12262	0.110538	1.08391	0.142625	0.766679	0.715023
Fatty_acid_metabolism	CR00379_cyto	CoA + ATP + Stearate --> Stearoyl-CoA + AMP	long-chain acyl-CoA synthetase, "solute carrier family 27 (fatty acid transporter)	6.2.1.3	P33121	0.00378445	0.00461153	0.00505637	1.21855	0.122588	1.33609	0.259074	0.502197	0.125261
Fatty_acid_metabolism	CR00462_cyto	Arachidonate + CoA + ATP --> Arachidonyl-CoA + AMP	long-chain acyl-CoA synthetase, "solute carrier family 27 (fatty acid transporter)	6.2.1.3	P33121	0.00103475	0.00116169	0.00112163	1.12267	0.110539	1.08396	0.142626	0.437719	0.715519
Fatty_acid_metabolism	CR00622_mito	NAD+ + 2-Methyl-3-oxopropanoate + CoA --> NADH + (R)-Methylmalonyl-CoA	aldehyde dehydrogenase (NAD+), malonate-semialdehyde dehydrogenase (acetylating), methylmalonate-semialdehyde dehydrogenase, aldehyde dehydrogenase family 9 member A1, aldehyde dehydrogenase family 7 member A1	1.2.1.27 1.2.1.18 1.2.1.3	ALDH2_MOUSE	0.0143769	0.0141219	0.0123451	0.98226	0.00292193	0.858676	0.0128315	0.271186	0.000862491
Fatty_acid_metabolism	CR00625_cyto	CoA + ATP + Linoleate --> AMP + Linoleoyl-CoA	long-chain acyl-CoA synthetase, "solute carrier family 27 (fatty acid transporter)	6.2.1.3	P33121	0.00103463	0.00116153	0.0011213	1.12266	0.110533	1.08378	0.142413	0.766516	0.714666
Fatty_acid_metabolism	CR00638_mito	Propanoyl-CoA + FAD --> FADH2 + Acrylyl-CoA	acyl-CoA dehydrogenase	1.3.99.3	ND	0.0121395	0.0124088	0.0149941	1.02218	0.0195159	1.23515	0.0503596	0.444964	0.0155721
Fatty_acid_metabolism	CR00640_cyto	NADP+ + 4-Aminobutanal --> 4-Aminobutyrate + NADPH	aldehyde dehydrogenase (NAD+), aldehyde dehydrogenase family 9 member A1, aldehyde dehydrogenase family 7 member A1	1.2.1.3	ND	0.000996148	0.00219722	0.00229235	2.20572	0.178544	2.30122	0.268593	0.0112924	0.00102536
Fatty_acid_metabolism	CR00647_cyto	3-Oxotetradecanoyl-ACP + NADPH --> HMA + NADP+	"fatty acid synthase	2.3.1.85	P49327	0.00112922	0.00126221	0.00133691	1.11777	0.0913707	1.18392	0.318851	0.84493	0.779514
Fatty_acid_metabolism	CR00775_mito	ATP + Propanoyl-CoA --> Methylmalonyl-CoA + ADP	propionyl-CoA carboxylase alpha chain, propionyl-CoA carboxylase beta chain	6.4.1.3	ND	0.00170392	0.0017284	0.00136267	1.01436	0.0661743	0.799724	0.0951316	0.734893	0.0492856
Fatty_acid_metabolism	CR00815_mito	3-Hydroxypropionyl-CoA --> Hydracrylate + CoA	3-hydroxyisobutyryl-CoA hydrolase	3.1.2.4	HIBCH_HUMAN	0.0121395	0.0124088	0.0149941	1.02218	0.0195159	1.23515	0.0503596	0.444964	0.0155721
Fatty_acid_metabolism	CR00845_cyto	Palmitoyl-CoA --> CoA + Palmitate	bile acid-CoA:amino acid N-acyltransferase, palmitoyl-CoA hydrolase, palmitoyl-protein thioesterase	3.1.2.2 3.1.2.22	ACOT2_HUMAN	0.000553097	0.000654577	0.000655781	1.18348	0.128424	1.18565	0.156463	0.55935	0.279127
Fatty_acid_metabolism	CR00848_cyto	CoA + ATP + gamma-Linolenate --> gamma-Linolenoyl-CoA + AMP	long-chain acyl-CoA synthetase, "solute carrier family 27 (fatty acid transporter)	6.2.1.3	P33121	0.00103478	0.0011617	0.00112168	1.12266	0.110542	1.08398	0.142675	0.766565	0.715421
Fatty_acid_metabolism	CR00992_cyto	ATP + Oleate + CoA --> Oleoyl-CoA + AMP	long-chain acyl-CoA synthetase, "solute carrier family 27 (fatty acid transporter)	6.2.1.3	P33121	0.00103482	0.00116172	0.00112169	1.12262	0.11054	1.08395	0.142679	0.766686	0.714995
Fatty_acid_metabolism	CR01025_cyto	Choline + ATP --> Phosphocholine + ADP	choline kinase, choline/ethanolamine kinase	2.7.1.32	ND	0.0046822	0.0058362	0.00599601	1.24647	0.105105	1.2806	0.131239	0.429999	0.323149
Fatty_acid_metabolism	CR01063_cyto	NADPH + 3-Oxooctanoyl-ACP --> (R)-3-Hydroxyoctanoyl-ACP + NADP+	"fatty acid synthase	2.3.1.85	ND	0.00112922	0.00126221	0.00133691	1.11777	0.0913707	1.18392	0.318851	0.84493	0.779514
Fatty_acid_metabolism	CR01068_cyto	HMA <=> (2E)-Tetradecenoyl-ACP	"fatty acid synthase	2.3.1.85	ND	0.00112922	0.00126221	0.00133691	1.11777	0.0913707	1.18392	0.318851	0.84493	0.779514
Fatty_acid_metabolism	CR01090_cyto	NADPH + 3-Oxododecanoyl-ACP --> NADP+ + D-3-Hydroxydodecanoyl-ACP	enoyl-CoA hydratase / long-chain 3-hydroxyacyl-CoA dehydrogenase, enoyl-CoA hydratase/3-hydroxyacyl-CoA dehydrogenase	1.1.1.211 2.3.185	ND	0.00112922	0.00126221	0.00133691	1.11777	0.0913707	1.18392	0.318851	0.84493	0.779514
Fatty_acid_metabolism	CR01144_mito	Acetyl-CoA + Propanoyl-CoA <=> CoA + 2-Methylacetoacetyl-CoA	acetyl-CoA acyltransferase, acetyl-CoA acyltransferase 2, acetyl-CoA acyltransferase, acetyl-CoA acyltransferase 1	2.3.1.16	PCCA_HUMAN	-0.00937454	-0.0093523	-0.00940569	0.997627	0.00350726	1.00332	0.00517721	0.330407	0.216081
Fatty_acid_metabolism	CR01325_cyto	Acetyl-CoA + ATP --> ADP + Malonyl-CoA	"acetyl-CoA carboxylase, acetyl-CoA carboxylase carboxyl transferase subunit alpha, acetyl-CoA carboxylase carboxyl transferase subunit beta, acetyl-CoA carboxylase / biotin carboxylase	6.4.1.2	ND	0.01219	0.013905	0.0149163	1.14069	0.0990142	1.22365	0.280579	0.744659	0.383837
Fatty_acid_metabolism	CR01325_mito	ATP + Acetyl-CoA --> Malonyl-CoA + ADP	"acetyl-CoA carboxylase, acetyl-CoA carboxylase carboxyl transferase subunit alpha, acetyl-CoA carboxylase carboxyl transferase subunit beta, acetyl-CoA carboxylase / biotin carboxylase	6.4.1.2	ND	0.00108617	0.00116335	0.0011509	1.07106	0.106976	1.0596	0.136215	0.616071	0.902085
Fatty_acid_metabolism	CR01401_cyto	D-3-Hydroxyhexanoyl-ACP <=> (2E)-Hexenoyl-ACP	"fatty acid synthase	2.3.1.85	ND	0.00112922	0.00126221	0.00133691	1.11777	0.0913707	1.18392	0.318851	0.84493	0.779514
Fatty_acid_metabolism	CR01479_cyto	CoA + Palmitate + ATP --> Palmitoyl-CoA + AMP	long-chain acyl-CoA synthetase, "solute carrier family 27 (fatty acid transporter)	6.2.1.3	P33121	0.0244891	0.0239748	0.0236546	0.979002	0.00993786	0.965924	0.0232332	0.24601	0.0449826
Folate_biosynthesis	CR00322_cyto	Dihydrobiopterin + NADH --> Tetrahydrobiopterin + NAD+	dihydropteridine reductase, nitroreductase / dihydropteridine reductase	1.5.1.34	ND	0.00852887	0.00798121	0.00831542	0.935788	0.00674868	0.974973	0.00209047	0.343255	5.65764e-65
Folate_metabolism	CR00297_cyto	5,10-Methylene-THF + NADPH --> NADP+ + 5-Methyl-THF	methylenetetrahydrofolate reductase (NADPH)	1.5.1.20	ND	0.000397299	0.000234619	0.000186027	0.590534	0.0869194	0.470036	0.26888	0.0151359	0.0158514
Folate_metabolism	CR00333_cyto	5-Formiminotetrahydrofolate --> 5,10-Methenyl-THF + NH3	formiminotetrahydrofolate cyclodeaminase, glutamate formiminotransferase / formiminotetrahydrofolate	4.3.1.4	ND	0.0096135	0.00902451	0.00924788	0.938733	0.00826055	0.961968	0.0139808	0.138616	0.965201
Folate_metabolism	CR00488_cyto	Glycine + 5,10-Methylene-THF <=> Serine + THF	glycine hydroxymethyltransferase	2.1.2.1	ND	0.000790022	0.000680542	0.000713911	0.861421	0.103251	0.903659	0.176341	0.839569	0.00610781
Folate_metabolism	CR00522_cyto	Homocysteine + 5-Methyl-THF --> THF + Methionine	5-methyltetrahydrofolate--homocysteine methyltransferase	2.1.1.13	METH_HUMAN	0.00200911	0.00096525	0.000936629	0.480437	0.0646972	0.466191	0.140683	0.0471255	0.0476909
Folate_metabolism	CR00699_cyto	Formate + ATP + THF --> 10-Formyl-THF + ADP	methylenetetrahydrofolate dehydrogenase (NADP+) /, methylenetetrahydrofolate dehydrogenase (NADP+) /, methylenetetrahydrofolate dehydrogenase (NADP+) /, formate--tetrahydrofolate ligase, "monofunctional C1-tetrahydrofolate synthase, methylenetetrahydrofolate dehydrogenase(NAD+) /	3.5.4.9 6.3.4.3	ND	0.0125065	0.00357431	0.00377328	0.285796	0.0513114	0.301705	0.0115678	7.42027e-65	1.76926e-68
Folate_metabolism	CR00874_cyto	5,10-Methylene-THF + NADH --> 5-Methyl-THF + NAD+	methylenetetrahydrofolate reductase (NADPH)	1.5.1.20	ND	0.00160644	0.000730631	0.000749885	0.454813	0.0821026	0.466798	0.202987	0.0672985	0.0574044
Folate_metabolism	CR00934_cyto	5,10-Methenyl-THF + NADPH --> 5,10-Methylene-THF + NADP+	methylenetetrahydrofolate dehydrogenase (NADP+) /, methylenetetrahydrofolate dehydrogenase (NADP+) /	1.5.1.5	ND	0.00279913	0.00164579	0.00165054	0.587965	0.0626929	0.589661	0.137282	0.0749857	0.00790795
Folate_metabolism	CR00936_cyto	NADP+ + 10-Formyl-THF --> NADPH + THF	formyltetrahydrofolate dehydrogenase	1.5.1.6	ND	0.019203	0.0107418	0.0111386	0.559382	0.0299585	0.580044	0.0215322	3.10284e-65	2.13847e-66
Folate_metabolism	CR00967_cyto	10-Formyl-THF + AICAR <=> THF + FAICAR	phosphoribosylaminoimidazolecarboxamide formyltransferase / IMP, phosphoribosylaminoimidazolecarboxamide formyltransferase	2.1.2.3	ND	1.45596e-65	9.21422e-65	8.57727e-65	7.25068	0.494331	7.96865	0.877515	0.0274921	0.0491828
Folate_metabolism	CR01253_cyto	GAR + 10-Formyl-THF --> THF + N-Formyl-GAR	phosphoribosylglycinamide formyltransferase, phosphoribosylglycinamide formyltransferase 2, phosphoribosylglycinamide formyltransferase 1, phosphoribosylamine--glycine ligase / phosphoribosylglycinamide	2.1.2.2	ND	1.45596e-65	9.21422e-65	8.57727e-65	7.25068	0.494331	7.96865	0.877515	0.0274921	0.0491828
Folate_metabolism	CR01431_cyto	10-Formyl-THF <=> 5,10-Methenyl-THF	methylenetetrahydrofolate dehydrogenase (NADP+) /, methylenetetrahydrofolate dehydrogenase (NADP+) /, methylenetetrahydrofolate dehydrogenase (NADP+) /, formate--tetrahydrofolate ligase, "monofunctional C1-tetrahydrofolate synthase, methylenetetrahydrofolate dehydrogenase(NAD+) /	3.5.4.9 6.3.4.3	ND	-0.00681437	-0.00737872	-0.00759734	1.08282	0.023531	1.1149	0.0540905	0.795988	0.00861211
Fructose_and_mannose_metabolism	CR00272_cyto	Glucose-6P <=> Fructose-6P	glucose-6-phosphate isomerase, "glucose-6-phosphate isomerase, transaldolase / glucose-6-phosphate isomerase	5.3.1.9	ND	3.66074	7.06372	6.03695	1.92959	0.102514	1.64911	0.00160334	0.00874499	4.8773e-26
Fructose_and_mannose_metabolism	CR00278_cyto	Fructose-6P + GAP <=> Erythrose-4P + D-Xylulose-5P	transketolase	2.2.1.1	ND	-0.0200438	-0.0185302	-0.0191377	0.924482	0.0659545	0.954794	0.107956	0.293376	0.0137856
Fructose_and_mannose_metabolism	CR00317_cyto	ATP + Fructose-6P --> Fructose-1,6PP + ADP	6-phosphofructokinase	2.7.1.11	ND	3.70188	7.1018	6.0763	1.91843	0.101839	1.64141	0.000580552	0.00132895	6.15452e-20
Fructose_and_mannose_metabolism	CR00750_cyto	Fructose-1,6PP --> Fructose-6P	"fructose 1, "fructose-1, "fructose-1, "fructose-1, "fructose-1	3.1.3.11	ND	0.00104905	0.0010229	0.00107476	0.975078	0.0961571	1.02451	0.12642	0.767132	2.60891e-66
Fructose_and_mannose_metabolism	CR00922_cyto	Fructose-1,6PP <=> DHAP + GAP	"fructose 1, "fructose-bisphosphate aldolase, "fructose-bisphosphate aldolase	4.1.2.13	ND	3.70083	7.10078	6.07523	1.9187	0.101856	1.64159	0.000588604	0.00910271	1.01282e-26
Glucose_metabolism	CR00245_cyto	3PG + ATP <=> ADP + 1,3DPG	phosphoglycerate kinase	2.7.2.3	P07205	-7.4265	-14.226	-12.1741	1.91557	0.101688	1.63928	0.000433365	0.00921129	7.98569e-33
Glucose_metabolism	CR00252_cyto	GTP + OAA --> GDP + PEP	phosphoenolpyruvate carboxykinase (GTP)	4.1.1.32	ND	0.00209976	0.00476796	0.00443491	2.27071	0.226997	2.1121	0.261723	0.00344783	0.00725916
Glucose_metabolism	CR00330_cyto	UDP-glucose --> Glucose-1P + UMP	UDP-sugar diphosphatase, 5'-nucleotidase / UDP-sugar diphosphatase	3.6.1.45	ND	0.000740506	0.000797454	0.000829329	1.0769	0.103811	1.11995	0.149295	0.955857	0.899964
Glucose_metabolism	CR00386_cyto	ATP + Glycerate --> 3PG + ADP	glycerate kinase	2.7.1.31	GLCTK_HUMAN	0.000788011	0.000267939	0.000296453	0.34002	0.0390854	0.376204	0.101387	0.148973	0.042552
Glucose_metabolism	CR00504_cyto	NAD+ + 3PG --> 3-Phosphonooxypyruvate + NADH	D-3-phosphoglycerate dehydrogenase	1.1.1.95	ND	0.00402104	0.00713516	0.00735205	1.77446	0.100413	1.8284	0.107708	0.0533864	1.30762e-66
Glucose_metabolism	CR00610_cyto	GAP <=> DHAP	triosephosphate isomerase (TIM)	5.3.1.1	ND	-3.70083	-7.10078	-6.07523	1.9187	0.101856	1.64159	0.000588605	0.00910271	1.01282e-26
Glucose_metabolism	CR00681_cyto	GAP + NAD+ <=> 1,3DPG + NADH	glyceraldehyde 3-phosphate dehydrogenase, "glyceraldehyde-3-phosphate dehydrogenase	1.2.1.12	G3P_HUMAN	7.42764	14.2271	12.1753	1.91543	0.101682	1.63919	0.000446444	0.0092143	1.00093e-32
Glucose_metabolism	CR00708_cyto	Glucose-1P + UTP --> UDP-glucose	UTP--glucose-1-phosphate uridylyltransferase	2.7.7.9	ND	0.00158127	0.00168478	0.00157261	1.06546	0.0955469	0.994525	0.126549	0.97297	0.58456
Glucose_metabolism	CR00788_CC00232_CC00260_cyto	ATP + Glucose --> ADP + Glucose-6P	hexokinase	2.7.1.1	HXK1_HUMAN	2.31892	5.71761	4.69063	2.46564	0.162215	2.02277	0.0010518	0.00269002	5.73514e-26
Glucose_metabolism	CR00790_cyto	2PG <=> PEP	enolase	4.2.1.11	ND	7.4244	14.2203	12.1682	1.91534	0.101695	1.63895	0.000395138	0.00922171	7.73678e-33
Glucose_metabolism	CR00867_cyto	Glucono-1,5-lactone-6P <=> 6-Phospho-D-gluconate	6-phosphogluconolactonase, 6-phosphogluconolactonase, hexose-6-phosphate dehydrogenase	3.1.1.31	ND	0.0134215	0.00870189	0.00831016	0.648354	0.0511538	0.619167	0.192376	0.354875	0.00778961
Glucose_metabolism	CR00867_micro	Glucono-1,5-lactone-6P <=> 6-Phospho-D-gluconate	6-phosphogluconolactonase, 6-phosphogluconolactonase, hexose-6-phosphate dehydrogenase	3.1.1.31	ND	0.00266465	0.00331209	0.00354478	1.24297	0.130484	1.3303	0.291552	0.46023	0.0910007
Glucose_metabolism	CR01086_cyto	1,3DPG <=> DPG	bisphosphoglycerate mutase	5.4.2.4	P15259	0.00113429	0.00117108	0.00115912	1.03243	0.0999711	1.02189	0.138026	0.853785	0.668609
Glucose_metabolism	CR01113_cyto	Sedoheptulose-7P + GAP <=> Erythrose-4P + Fructose-6P	transaldolase, transaldolase / glucose-6-phosphate isomerase	2.2.1.2	ND	0.0200438	0.0185302	0.0191377	0.924482	0.0659545	0.954794	0.107956	0.293376	0.0137856
Glucose_metabolism	CR01174_cyto	Hydroxypyruvate + NADPH --> Glycerate + NADP+	glyoxylate reductase (NADP+), hydroxypyruvate reductase, gyoxylate/hydroxypyruvate reductase A, gyoxylate/hydroxypyruvate reductase A	1.1.1.79 1.1.1.81	ND	0.000788011	0.000267939	0.000296453	0.34002	0.0390854	0.376204	0.101387	0.18365	0.042552
Glucose_metabolism	CR01175_cyto	Glucose-1P <=> Glucose-6P	phosphoglucomutase, beta-phosphoglucomutase	5.4.2.2 5.4.2.6	PGM1_HUMAN	1.35791	1.35812	1.35817	1.00016	0.000131159	1.0002	0.000200464	0.344002	0.358276
Glucose_metabolism	CR01210_cyto	ADP + PEP --> ATP + Pyruvate	pyruvate kinase, pyruvate kinase isozymes R/L	2.7.1.40	ND	7.42651	14.225	12.1727	1.91544	0.101709	1.63908	0.000455516	0.00921876	6.75384e-33
Glucose_metabolism	CR01222_cyto	DPG --> 3PG	bisphosphoglycerate mutase, bisphosphoglycerate mutase	5.4.2.4 3.1.3.13	P07738	0.00113429	0.00117108	0.00115912	1.03243	0.0999711	1.02189	0.138026	0.853785	0.668609
Glucose_metabolism	CR01373_cyto	2PG <=> 3PG	phosphoglycerate mutase, bisphosphoglycerate mutase	5.4.2.1	ND	-7.4244	-14.2203	-12.1682	1.91534	0.101695	1.63895	0.000395138	0.00922171	7.73678e-33
Glucose_metabolism	CR01430_cyto	Glucose-6P + NADP+ --> NADPH + Glucono-1,5-lactone-6P	glucose-6-phosphate 1-dehydrogenase	1.1.1.49	G6PD_HUMAN	0.0134215	0.00870189	0.00831016	0.648354	0.0511538	0.619167	0.192376	0.00263572	0.00778961
Glucose_metabolism	CR01430_micro	NADP+ + Glucose-6P --> NADPH + Glucono-1,5-lactone-6P	glucose-6-phosphate 1-dehydrogenase	1.1.1.49	G6PD_HUMAN	0.00266465	0.00331209	0.00354478	1.24297	0.130484	1.3303	0.291552	0.174482	0.0910007
Glutamate_metabolism	CR00383_mito	ATP + Glutamate --> ADP + Glutamyl-5P	glutamate 5-kinase, delta-1-pyrroline-5-carboxylate synthetase	2.7.2.11	P54886	0.00130522	0.00141462	0.00201451	1.08382	0.104451	1.54343	0.342447	0.9721	0.0674645
Glutamate_metabolism	CR00415_cyto	Glutamate + 5-Formiminotetrahydrofolate <=> THF + N-Formimino-L-glutamate	glutamate formiminotransferase, glutamate formiminotransferase / formiminotetrahydrofolate	2.1.2.5	ND	-0.0096135	-0.00902451	-0.00924788	0.938733	0.00826054	0.961968	0.0139809	0.138616	0.965201
Glutamate_metabolism	CR00424_mito	NADP+ + Glutamate --> AKG + NH3 + NADPH	glutamate dehydrogenase (NAD(P)+), glutamate dehydrogenase (NADP+)	1.4.1.4 1.4.1.3	ND	0.00815022	0.0101577	0.0280892	1.24631	0.221183	3.44643	0.0601522	0.995905	7.50582e-69
Glutamate_metabolism	CR00783_cyto	NH3 + Glutamate + ATP --> ADP + Glutamine	glutamine synthetase	6.3.1.2	A8YXX4_HUMAN	0.0125428	0.0078843	0.00714256	0.628592	0.0356323	0.569456	0.0386953	0.000238579	0.155127
Glutamate_metabolism	CR01108_mito	Glutamine --> NH3 + Glutamate	glutaminase, glutamin-(asparagin-)ase	3.5.1.38 3.5.1.2	ND	0.000572018	0.00147917	0.00139196	2.58589	0.136458	2.43342	0.315805	0.343147	0.133829
Glutathione_metabolism	CR00169_cyto	Formaldehyde + GSH --> Hydroxymethylglutathione	ND	spontaneus formation of S-(Hydroxymethyl)glutathione	ND	0.00350639	0.00244378	0.0029487	0.696953	0.0610321	0.84095	0.194977	0.30992	1.99407e-65
Glutathione_metabolism	CR00170_cyto	NAD+ + Hydroxymethylglutathione <=> Formylglutathione + NADH	alcohol dehydrogenase, S-(hydroxymethyl)glutathione dehydrogenase / alcohol dehydrogenase, S-(hydroxymethyl)glutathione dehydrogenase / alcohol dehydrogenase, acetaldehyde dehydrogenase / alcohol dehydrogenase, choline dehydrogenase, alcohol dehydrogenase 1/7, alcohol dehydrogenase 6, "alcohol dehydrogenase, alcohol dehydrogenase, alcohol dehydrogenase 4	1.1.1.1 1.1.1.284	P11766	0.00350639	0.00244378	0.0029487	0.696953	0.0610321	0.84095	0.194977	0.30992	1.99407e-65
Glutathione_metabolism	CR00389_cyto	Cysteine + ATP + Glutamate --> gamma-Glutamyl-cysteine + ADP	glutamate--cysteine ligase, glutamate--cysteine ligase catalytic subunit	6.3.2.2	ND	5.16805e-65	0.000153501	0	3.11019	1.60066	0.2	1.96262e-17	0.319635	NaN
Glutathione_metabolism	CR00611_cyto	Formylglutathione <=> GSH + Formate	S-formylglutathione hydrolase	3.1.2.12	P10768	0.00350639	0.00244378	0.0029487	0.696953	0.0610321	0.84095	0.194977	0.30992	1.99407e-65
Glutathione_metabolism	CR00919_cyto	ATP + 5-Oxoproline --> Glutamate + ADP	5-oxoprolinase (ATP-hydrolysing)	3.5.2.9	ND	5.16805e-65	0.000153501	0	3.11019	1.60066	0.2	1.96262e-17	0.165746	NaN
Glutathione_metabolism	CR01037_cyto	H2O2 + GSH --> GSSG	glutathione peroxidase	1.11.1.9	GPX1_HUMAN	0.00115704	0.00110308	0.000801265	0.953363	0.0923906	0.692514	0.0722831	0.534818	0.000333704
Glutathione_metabolism	CR01037_mito	GSH + H2O2 --> GSSG	glutathione peroxidase	1.11.1.9	GPX1_HUMAN	0.000484791	0.000518645	0.000707887	1.06983	0.0954478	1.46019	0.286292	0.972028	4.13964e-65
Glutathione_metabolism	CR01379_cyto	NADPH + GSSG --> GSH + NADP+	glutathione reductase (NADPH)	1.8.1.7	GSHR_HUMAN	0.00115704	0.00110308	0.000801265	0.953363	0.0923906	0.692514	0.0722831	0.534818	0.000333704
Glutathione_metabolism	CR01379_mito	NADPH + GSSG --> GSH + NADP+	glutathione reductase (NADPH)	1.8.1.7	GSHR_HUMAN	0.000484791	0.000518645	0.000707887	1.06983	0.0954478	1.46019	0.286292	0.972028	4.13964e-65
Glycerophospholipid_metabolism	CR00019_CC00070_cyto	CTP + DG160_161-P --> CDP-DG160_161	phosphatidate cytidylyltransferase	2.7.7.41	ND	0.000359117	0.000370801	0.000378766	1.03254	0.091663	1.05472	0.141757	0.839828	0.959666
Glycerophospholipid_metabolism	CR00019_CC00071_cyto	CTP + DG180_181-P --> CDP-DG180_181	phosphatidate cytidylyltransferase	2.7.7.41	ND	0.000358928	0.000370701	0.000378686	1.0328	0.0916886	1.05505	0.141653	0.841221	0.949588
Glycerophospholipid_metabolism	CR00019_CC00072_cyto	CTP + DG204_222-P --> CDP-DG204_222	phosphatidate cytidylyltransferase	2.7.7.41	ND	0.000359158	0.000370815	0.000378845	1.03246	0.0916872	1.05481	0.141959	0.839607	0.975206
Glycerophospholipid_metabolism	CR00019_CC00073_cyto	CTP + DG182_204-P --> CDP-DG182_204	phosphatidate cytidylyltransferase	2.7.7.41	ND	0.00035878	0.000370707	0.00037858	1.03324	0.0917117	1.05519	0.141415	0.843096	0.95686
Glycerophospholipid_metabolism	CR00019_CC00074_cyto	DG182_203-P + CTP --> CDP-DG182_203	phosphatidate cytidylyltransferase	2.7.7.41	ND	0.000358595	0.000370645	0.000378271	1.0336	0.0917394	1.05487	0.140646	0.291259	0.964528
Glycerophospholipid_metabolism	CR00019_CC00075_cyto	DG182_202-P + CTP --> CDP-DG182_202	phosphatidate cytidylyltransferase	2.7.7.41	ND	0.000361366	0.000371444	0.000380606	1.02789	0.0915068	1.05324	0.145695	0.819573	0.929431
Glycerophospholipid_metabolism	CR00019_CC00076_cyto	CTP + DG225_226-P --> CDP-DG225_226	phosphatidate cytidylyltransferase	2.7.7.41	ND	0.000359007	0.0003708	0.0003788	1.03285	0.0917122	1.05513	0.141908	0.841232	0.954003
Glycerophospholipid_metabolism	CR00019_CC00077_cyto	DG203_204-P + CTP --> CDP-DG203_204	phosphatidate cytidylyltransferase	2.7.7.41	ND	0.000358911	0.000370789	0.000378825	1.03309	0.091727	1.05548	0.142033	0.842147	0.953787
Glycerophospholipid_metabolism	CR00653_CC00070_cyto	DG160_161-P --> DG160_161	phosphatidate phosphatase	3.1.3.4	Q14693	0.00121659	0.0012891	0.00131285	1.0596	0.0926828	1.07912	0.137116	0.846012	0.926669
Glycerophospholipid_metabolism	CR00653_CC00071_cyto	DG180_181-P --> DG180_181	phosphatidate phosphatase	3.1.3.4	Q14693	0.00121676	0.00128931	0.00131301	1.05962	0.092683	1.07911	0.137138	0.9553	0.931818
Glycerophospholipid_metabolism	CR00653_CC00072_cyto	DG204_222-P --> DG204_222	phosphatidate phosphatase	3.1.3.4	Q14693	0.00121651	0.00128909	0.00131276	1.05966	0.0926727	1.07912	0.137049	0.955546	0.934654
Glycerophospholipid_metabolism	CR00653_CC00073_cyto	DG182_204-P --> DG182_204	phosphatidate phosphatase	3.1.3.4	Q14693	0.00121701	0.00128922	0.00131302	1.05933	0.0926638	1.07889	0.137206	0.954057	0.928032
Glycerophospholipid_metabolism	CR00653_CC00074_cyto	DG182_203-P --> DG182_203	phosphatidate phosphatase	3.1.3.4	Q14693	0.00121722	0.00128927	0.0013134	1.0592	0.0926536	1.07902	0.137487	0.365774	0.924766
Glycerophospholipid_metabolism	CR00653_CC00075_cyto	DG182_202-P --> DG182_202	phosphatidate phosphatase	3.1.3.4	Q14693	0.00121419	0.0012884	0.0013109	1.06112	0.0927265	1.07965	0.135948	0.962114	0.932743
Glycerophospholipid_metabolism	CR00653_CC00076_cyto	DG225_226-P --> DG225_226	phosphatidate phosphatase	3.1.3.4	Q14693	0.00121671	0.00128909	0.00131276	1.05948	0.0926621	1.07894	0.137043	0.954782	0.929386
Glycerophospholipid_metabolism	CR00653_CC00077_cyto	DG203_204-P --> DG203_204	phosphatidate phosphatase	3.1.3.4	Q14693	0.00121687	0.00128907	0.0013126	1.05933	0.0926521	1.07867	0.13699	0.954189	0.930782
Glycine_serine_and_threonine_metabolism	CR00256_mito	Dimethylglycine --> Sarcosine + Formaldehyde	dimethylglycine dehydrogenase	1.5.99.2	ND	0.0015886	0.00103631	0.00113064	0.652343	0.0605763	0.71172	0.165898	0.343828	2.78176e-12
Glycine_serine_and_threonine_metabolism	CR00542_mito	Sarcosine --> Glycine + Formaldehyde	sarcosine dehydrogenase	1.5.99.1	ND	0.00191611	0.00140747	0.00181806	0.734548	0.0676968	0.948828	0.222337	0.318186	8.73504e-66
Glycine_serine_and_threonine_metabolism	CR00624_cyto	Serine --> Cysteine	cystathionine beta-synthase, cysteine synthase / O-phosphoserine sulfhydrylase / spermine	4.2.1.22	ND	0.000269384	0.00112727	0.000978231	4.18461	0.0926725	3.63137	0.230474	2.74822e-67	0.0182483
Glycine_serine_and_threonine_metabolism	CR00834_cyto	3-Phosphoserine --> Serine	phosphoserine phosphatase, phosphoserine / homoserine phosphotransferase, negative regulator of sigma-B (phosphoserine phosphatase)	3.1.3.3	ND	0.00402104	0.00713516	0.00735205	1.77446	0.100413	1.8284	0.107708	0.0091451	1.30762e-66
Glycine_serine_and_threonine_metabolism	CR00866_cyto	Serine --> NH3 + Pyruvate	L-serine dehydratase	4.3.1.17	SDHL_HUMAN	0.000220467	0.000667788	0.000650555	3.02896	0.0980194	2.9508	0.200283	0.206504	0.00772534
Glycine_serine_and_threonine_metabolism	CR00896_cyto	Betaine_aldehyde + NAD+ --> NADH + Betaine	betaine-aldehyde dehydrogenase, aldehyde dehydrogenase family 7 member A1	1.2.1.8	ND	0.0015886	0.00103631	0.00113064	0.652343	0.0605763	0.71172	0.165898	0.304331	2.78176e-12
Glycine_serine_and_threonine_metabolism	CR00915_cyto	Homocysteine + Betaine --> Dimethylglycine + Methionine	betaine-homocysteine S-methyltransferase	2.1.1.5	Q9H2M3	0.0015886	0.00103631	0.00113064	0.652343	0.0605763	0.71172	0.165898	0.304331	2.78176e-12
Glycine_serine_and_threonine_metabolism	CR00983_cyto	Serine + Pyruvate <=> Hydroxypyruvate + Alanine	alanine-glyoxylate transaminase / serine-glyoxylate transaminase /	2.6.1.51	ND	0.000788011	0.000267939	0.000296453	0.34002	0.0390854	0.376204	0.101387	0.136163	0.042552
Glycine_serine_and_threonine_metabolism	CR01156_cyto	SAM + Glycine --> SAH + Sarcosine	glycine N-methyltransferase	2.1.1.20	ND	0.000325837	0.000365576	0.000687424	1.13911	0.245057	2.10972	0.570087	0.335854	1.04879e-68
Glycine_serine_and_threonine_metabolism	CR01302_cyto	Threonine --> NH3 + 2-Oxobutyrate	threonine dehydratase	4.3.1.19	SDHL_HUMAN	0.00888262	0.00888141	0.00903884	0.999864	0.00625193	1.01759	0.00901819	0.339596	0.0703915
Glycogen_metabolism	CR00230_cyto	Glycogenin-G7G1 --> Glucose + Glycogenin-G7	glycogen debranching enzyme	3.2.1.33	P35573	0.135875	0.135901	0.135892	1.00019	6.8418e-65	1.00012	0.000139131	0.344254	0.426482
Glycogen_metabolism	CR00472_cyto	Glycogenin-G11 --> Glycogenin-G4G7	"1	2.4.1.18	Q04446	1.4438e-65	2.17392e-65	0	5.58708	0.553113	4.68012	0.583884	0.374926	0.130908
Glycogen_metabolism	CR00477_cyto	Glycogenin-G4G4 --> Glycogenin-G7G1	ND	ND	Q04446	0.135875	0.135901	0.135892	1.00019	6.8418e-65	1.00012	0.000139131	0.344254	0.426482
Glycogen_metabolism	CR00853_cyto	UDP-glucose + Glycogenin --> UDP + Glycogenin-G8	glycogen(starch) synthase	2.4.1.11	P13807	1.4438e-65	2.17392e-65	0	5.58708	0.553113	4.68012	0.583884	0.915054	0.130908
Glycogen_metabolism	CR01091_cyto	Glycogenin-G8 + UDP-glucose --> UDP + Glycogenin-G11	glycogen(starch) synthase	2.4.1.11	P13807	1.4438e-65	2.17392e-65	0	5.58708	0.553113	4.68012	0.583884	0.915054	0.130908
Glycogen_metabolism	CR01158_cyto	Glycogenin-G7 --> Glycogenin + Glucose-1P	starch phosphorylase	2.4.1.1	P11217	0.135875	0.135901	0.135892	1.00019	6.8418e-65	1.00012	0.000139131	0.154238	0.426482
Glycogen_metabolism	CR01413_cyto	Glycogenin-G4G7 --> Glucose-1P + Glycogenin-G4G4	starch phosphorylase	2.4.1.1	P13807	0.135875	0.135901	0.135892	1.00019	6.8418e-65	1.00012	0.000139131	0.344258	0.426482
Histamine_metabolism	CR00242_cyto	Urocanate --> 4-Imidazolone-5-propanoate	urocanate hydratase	4.2.1.49	ND	0.0096135	0.00902451	0.00924788	0.938733	0.00826055	0.961968	0.0139809	0.138616	0.965197
Histamine_metabolism	CR00438_cyto	ATP + Histidine + 4-Aminobutyrate --> AMP + Homocarnosine	ND	6.3.2.11	ND	0.000406645	0.00010357	0.000184536	0.414693	0.147207	0.587134	0.387134	0.0732852	0.0351476
Histamine_metabolism	CR00635_cyto	4-Imidazolone-5-propanoate --> N-Formimino-L-glutamate	imidazolonepropionase	3.5.2.7	ND	0.0096135	0.00902451	0.00924788	0.938733	0.00826055	0.961968	0.0139809	0.138616	0.965197
Histamine_metabolism	CR01235_cyto	Histidine --> NH3 + Urocanate	histidine ammonia-lyase	4.3.1.3	ND	0.0096135	0.00902451	0.00924788	0.938733	0.00826055	0.961968	0.0139809	0.111666	0.965197
Histamine_metabolism	CR01449_cyto	Homocarnosine <=> 4-Aminobutyrate + Histidine	aminoacylhistidine dipeptidase	3.4.13.3	ND	0.000406645	0.00010357	0.000184536	0.414693	0.147207	0.587134	0.387134	0.0732852	0.0351476
Inositol_metabolism	CR00395_cyto	Inositol-1P --> Inositol	myo-inositol-1(or 4)-monophosphatase, inositol-phosphate phosphatase / L-galactose 1-phosphate phosphatase	3.1.3.25	ND	0.00287386	0.0029667	0.00303138	1.0323	0.0916788	1.05481	0.142136	0.838911	0.955314
Ketone_body_metabolism	CR00247_mito	Acetoacetate + Succinyl-CoA --> Succinate + Acetoacetyl-CoA	3-oxoacid CoA-transferase, 3-oxoacid CoA-transferase subunit A, 3-oxoacid CoA-transferase subunit B	2.8.3.5	SCOT1_MOUSE	0.0104463	0.0101269	0.0101731	0.969423	0.0209932	0.973851	0.0254992	0.237343	0.0282126
Ketone_body_metabolism	CR00342_mito	HMG-CoA --> Acetyl-CoA + Acetoacetate	hydroxymethylglutaryl-CoA lyase	4.1.3.4	P35914	0.00264615	0.00278589	0.00268908	1.05281	0.105263	1.01622	0.14148	0.952214	0.713058
Ketone_body_metabolism	CR00454_cyto	Acetoacetate + CoA + ATP --> Acetoacetyl-CoA + AMP	acetoacetyl-CoA synthetase	6.2.1.16	ND	0.000881337	0.000733889	0.000699746	0.832699	0.0592929	0.793959	0.103403	0.0565934	0.00782881
Ketone_body_metabolism	CR00454_mito	Acetoacetate + ATP + CoA --> Acetoacetyl-CoA + AMP	acetoacetyl-CoA synthetase	6.2.1.16	ND	0.000957032	0.00102641	0.00102581	1.07249	0.101306	1.07186	0.124294	0.972309	0.80893
Ketone_body_metabolism	CR00643_cyto	Acetyl-CoA <=> Acetoacetyl-CoA + CoA	acetyl-CoA C-acetyltransferase, acetyl-CoA acyltransferase, acetyl-CoA acyltransferase 2, acetyl-CoA acyltransferase, acetyl-CoA acyltransferase 1	2.3.1.16 2.3.1.9	Q8CAY6	-0.000881337	-0.000733889	-0.000699746	0.832699	0.0592929	0.793959	0.103403	0.0565934	0.00782881
Ketone_body_metabolism	CR00643_mito	Acetyl-CoA <=> Acetoacetyl-CoA + CoA	acetyl-CoA C-acetyltransferase, acetyl-CoA acyltransferase, acetyl-CoA acyltransferase 2, acetyl-CoA acyltransferase, acetyl-CoA acyltransferase 1	2.3.1.16 2.3.1.9	Q8CAY6	-0.0245042	-0.018232	-0.0179972	0.744038	0.0231302	0.734455	0.0272198	0.00202959	0.222291
Ketone_body_metabolism	CR01118_cyto	Fumarate + Acetoacetate <=> Fumarylacetoacetate	fumarylacetoacetase	3.7.1.2	ND	-0.00963852	-0.00910129	-0.00920961	0.944263	0.00987926	0.955501	0.010606	0.0442198	9.80064e-65
Ketone_body_metabolism	CR01214_cyto	NAD+ + (R)-3-Hydroxybutanoate <=> Acetoacetate + NADH	3-hydroxybutyrate dehydrogenase	1.1.1.30	BDH2_MOUSE	-0.00742726	-0.00719688	-0.00743722	0.968982	0.00803138	1.00134	0.00726317	0.222884	2.18518e-65
Ketone_body_metabolism	CR01214_mito	NAD+ + (R)-3-Hydroxybutanoate <=> NADH + Acetoacetate	3-hydroxybutyrate dehydrogenase	1.1.1.30	BDH2_MOUSE	0.00742726	0.00719688	0.00743722	0.968982	0.00803138	1.00134	0.00726317	0.121	2.18518e-65
Leucine_isoleucine_and_valine_metabolism	CR00553_CC00394_mito	Valine + AKG <=> Glutamate + 3-Methyl-2-oxobutyrate	branched-chain amino acid aminotransferase	2.6.1.42	BCAT2_MOUSE	0.00946193	0.00943449	0.00948525	0.997099	0.00386715	1.00246	0.00567876	0.642106	0.239312
Leucine_isoleucine_and_valine_metabolism	CR00553_CC00554_mito	Isoleucine + AKG <=> 2-Oxo-3-methylvalerate + Glutamate	branched-chain amino acid aminotransferase	2.6.1.42	BCAT2_MOUSE	0.00937454	0.0093523	0.00940569	0.997627	0.00350726	1.00332	0.00517721	0.330407	0.216081
Lysine_degradation	CR00535_cyto	Protein_N6,N6-dimethyl-L-lysine + SAM --> SAH + Protein_N6,N6,N6-trimethyl-L-lysine	histone-lysine N-methyltransferase ASH1L, myeloid/lymphoid or mixed-lineage leukemia protein 1/4, myeloid/lymphoid or mixed-lineage leukemia protein 2, myeloid/lymphoid or mixed-lineage leukemia protein 3, myeloid/lymphoid or mixed-lineage leukemia protein 5, histone-lysine N-methyltransferase SUV39H, euchromatic histone-lysine N-methyltransferase, histone-lysine N-methyltransferase SETDB, histon…	2.1.1.43	ND	0.000435225	0.000249517	0.000212015	0.576466	0.120368	0.550669	0.274556	0.421629	0.00698088
Lysine_degradation	CR00852_mito	2-Oxoadipate + NAD+ + CoA --> NADH + Glutaryl-CoA	2-oxoglutarate dehydrogenase E1 component	1.2.4.2	Q02218	0.015747	0.00986464	0.00948736	0.626445	0.0354324	0.602487	0.0432584	0.000156221	0.0747914
Lysine_degradation	CR00877_cyto	Lysine + SAM --> Protein_N6-methyl-L-lysine + SAH	histone-lysine N-methyltransferase ASH1L, myeloid/lymphoid or mixed-lineage leukemia protein 1/4, myeloid/lymphoid or mixed-lineage leukemia protein 2, myeloid/lymphoid or mixed-lineage leukemia protein 3, myeloid/lymphoid or mixed-lineage leukemia protein 5, histone-lysine N-methyltransferase SUV39H, euchromatic histone-lysine N-methyltransferase, histone-lysine N-methyltransferase SETDB, histon…	2.1.1.43	ND	0.000435225	0.000249517	0.000212015	0.576466	0.120368	0.550669	0.274556	0.372051	0.00698088
Lysine_degradation	CR00987_mito	AKG + Lysine + NADPH --> Saccharopine + NADP+	"saccharopine dehydrogenase (NADP+, alpha-aminoadipic semialdehyde synthase	1.5.1.8	Q9UDR5	0.00855296	0.00873412	0.00866278	1.02118	0.00919197	1.01284	0.0120219	0.464749	0.000138886
Lysine_degradation	CR00995_mito	NAD+ + 2-Aminoadipate_6-semialdehyde --> L-2-Aminoadipate + NADH	L-aminoadipate-semialdehyde dehydrogenase, aldehyde dehydrogenase family 7 member A1	1.2.1.31	AL7A1_HUMAN	0.00855296	0.00873412	0.00866278	1.02118	0.00919197	1.01284	0.0120219	0.464749	0.000138886
Lysine_degradation	CR01216_mito	L-2-Aminoadipate + AKG <=> Glutamate + 2-Oxoadipate	kynurenine/2-aminoadipate aminotransferase	2.6.1.39	Q8N5Z0	0.00855296	0.00873412	0.00866278	1.02118	0.00919197	1.01284	0.0120219	0.464749	0.000138886
Lysine_metabolism	CR01205_cyto	Protein_N6,N6,N6-trimethyl-L-lysine --> N6,N6,N6-Trimethyl-L-lysine	membrane protease subunit HflC, membrane protease subunit HflK, penicillin-binding protein 1B, penicillin-binding protein 1A, putative protease, hydrogenase 3 maturation protease, dipeptidase, astacin-like metalloendopeptidase, ubiquitin thioesterase protein OTUB1, ubiquitin thioesterase protein OTUB2, COP9 signalosome complex subunit 5, "protease, penicillin-binding protein 1, penicillin-binding…	3.4.-.-	ND	0.000435225	0.000249517	0.000212015	0.576466	0.120368	0.550669	0.274556	0.372051	0.00698088
Nicotinate_and_nicotinamide_metabolism	CR00945_cyto	Deamido-NAD --> AMP + Nicotinate_ribonucleotide	ectonucleotide pyrophosphatase/phosphodiesterase family member 1/3, NAD+ diphosphatase	3.6.1.9 3.6.1.22	ND	6.03069e-65	0.000394105	0.000158413	6.61498	2.05965	2.76011	2.56011	0.06421	NaN
Nicotinate_and_nicotinamide_metabolism	CR01089_cyto	ATP + Deamido-NAD + Glutamine --> NAD+ + Glutamate + AMP	NAD+ synthase (glutamine-hydrolysing)	6.3.5.1	ND	0.00180609	0	0	0.2	9.25186e-18	0.2	1.96262e-17	0.000407309	1.48303e-66
Nucleotide_metabolism	CR00122_cyto	dUMP --> Deoxyuridine	5'-nucleotidase, 5'-nucleotidase, 5'-nucleotidase, 5'-nucleotidase, 5'-nucleotidase / UDP-sugar diphosphatase	3.1.3.5	ND	0.00465505	0.00432111	0.00368707	0.928262	0.0816798	0.792058	0.159578	0.416178	0.116391
Nucleotide_metabolism	CR00123_cyto	Cytosine --> NH3 + Uracil	cytosine deaminase	3.5.4.1	P32320	0.00086185	0.000904763	0.00105518	1.04979	0.0895772	1.22432	0.138563	0.922533	0.541383
Nucleotide_metabolism	CR00124_cyto	Cytidine <=> Cytosine + Ribose-1P	ND	Cytosine formation	ND	0.00086185	0.000904763	0.00105518	1.04979	0.0895772	1.22432	0.138563	0.550424	0.541383
Nucleotide_metabolism	CR00243_cyto	dUMP + ATP <=> dUDP + ADP	ND	2.7.4.4	ND	-0.00117793	-0.000845292	-0.000470634	0.717609	0.0758454	0.373544	0.26241	0.0990096	0.0682887
Nucleotide_metabolism	CR00254_cyto	Deoxyuridine + ATP --> dUMP + ADP	thymidine kinase	2.7.1.21	ND	0.00129262	0.00138485	0.00149946	1.07135	0.0982032	1.16001	0.147612	0.738733	0.860267
Nucleotide_metabolism	CR00259_cyto	dCDP --> dCMP	ND	3.6.1.12	ND	0.00109851	0.0011677	0.00115649	1.06298	0.105924	1.05278	0.135634	0.997615	0.89544
Nucleotide_metabolism	CR00282_CC00238_cyto	Thioredoxin + ADP --> dADP + Oxidized_thioredoxin	"ribonucleotide reductase, ribonucleoside-diphosphate reductase alpha chain, ribonucleoside-diphosphate reductase beta chain, ribonucleoside-diphosphate reductase subunit M1, ribonucleoside-diphosphate reductase subunit M2, ribonucleoside-diphosphate reductase	1.17.4.1	ND	0.000472944	0.00189461	0.000798696	4.006	0.431317	1.7141	1.06673	0.450958	0.376688
Nucleotide_metabolism	CR00282_CC00238_mito	ADP + Thioredoxin --> Oxidized_thioredoxin + dADP	"ribonucleotide reductase, ribonucleoside-diphosphate reductase alpha chain, ribonucleoside-diphosphate reductase beta chain, ribonucleoside-diphosphate reductase subunit M1, ribonucleoside-diphosphate reductase subunit M2, ribonucleoside-diphosphate reductase	1.17.4.1	ND	0.00117896	0.00144588	0.00210912	1.22641	0.11882	1.78897	0.730054	0.482759	0.871179
Nucleotide_metabolism	CR00282_CC00245_cyto	UDP + Thioredoxin --> Oxidized_thioredoxin + dUDP	"ribonucleotide reductase, ribonucleoside-diphosphate reductase alpha chain, ribonucleoside-diphosphate reductase beta chain, ribonucleoside-diphosphate reductase subunit M1, ribonucleoside-diphosphate reductase subunit M2, ribonucleoside-diphosphate reductase	1.17.4.1	ND	0.000915101	0.000761216	0.000536126	0.831839	0.0763459	0.585866	0.230504	0.208187	0.149368
Nucleotide_metabolism	CR00282_CC00263_cyto	Thioredoxin + GDP --> Oxidized_thioredoxin + dGDP	"ribonucleotide reductase, ribonucleoside-diphosphate reductase alpha chain, ribonucleoside-diphosphate reductase beta chain, ribonucleoside-diphosphate reductase subunit M1, ribonucleoside-diphosphate reductase subunit M2, ribonucleoside-diphosphate reductase	1.17.4.1	ND	0.000921451	0.000763399	0.000542742	0.828475	0.0788527	0.624952	0.329713	0.262896	0.213993
Nucleotide_metabolism	CR00282_CC00286_cyto	Thioredoxin + CTP --> dCTP + Oxidized_thioredoxin	"ribonucleotide reductase, ribonucleoside-diphosphate reductase alpha chain, ribonucleoside-diphosphate reductase beta chain, ribonucleoside-diphosphate reductase subunit M1, ribonucleoside-diphosphate reductase subunit M2, ribonucleoside-diphosphate reductase	1.17.4.1	ND	0.000752378	0.000693665	0.000555433	0.921964	0.080852	0.738236	0.123096	0.407794	0.0819808
Nucleotide_metabolism	CR00282_CC00297_cyto	Thioredoxin + UTP --> Oxidized_thioredoxin + dUTP	"ribonucleotide reductase, ribonucleoside-diphosphate reductase alpha chain, ribonucleoside-diphosphate reductase beta chain, ribonucleoside-diphosphate reductase subunit M1, ribonucleoside-diphosphate reductase subunit M2, ribonucleoside-diphosphate reductase	1.17.4.1	ND	0.000815232	0.000690633	0.000491043	0.847162	0.0773133	0.602336	0.192649	0.227249	0.0473889
Nucleotide_metabolism	CR00282_CC00330_cyto	CDP + Thioredoxin --> dCDP + Oxidized_thioredoxin	"ribonucleotide reductase, ribonucleoside-diphosphate reductase alpha chain, ribonucleoside-diphosphate reductase beta chain, ribonucleoside-diphosphate reductase subunit M1, ribonucleoside-diphosphate reductase subunit M2, ribonucleoside-diphosphate reductase	1.17.4.1	ND	0.000879726	0.000790746	0.000605018	0.898856	0.0821271	0.687734	0.13669	0.329379	0.173163
Nucleotide_metabolism	CR00292_cyto	NADPH + GMP --> IMP + NH3 + NADP+	GMP reductase	1.7.1.7	ND	0.000395839	0.000403377	0.000415144	1.01904	0.0897652	1.04877	0.230337	0.324536	0.728335
Nucleotide_metabolism	CR00338_cyto	Ribose-1P + Uracil --> Uridine	uridine phosphorylase	2.4.2.3	UPP2_HUMAN	0.00325107	0.00284515	0.00213863	0.87514	0.0834094	0.657824	0.199563	0.318702	0.0204139
Nucleotide_metabolism	CR00345_cyto	CDP + ATP <=> ADP + CTP	nucleoside-diphosphate kinase	2.7.4.6	ND	0.0145278	0.0153549	0.0157047	1.05693	0.093189	1.08101	0.139455	0.945027	0.939367
Nucleotide_metabolism	CR00351_cyto	Nicotinate_ribonucleotide + ATP --> Deamido-NAD	nicotinamide-nucleotide adenylyltransferase, nicotinate-nucleotide adenylyltransferase, nicotinamide mononucleotide adenylyltransferase, nicotinamide mononucleotide adenylyltransferase, bifunctional NMN adenylyltransferase/nudix hydrolase	2.7.7.1 2.7.7.18	ND	0.0018664	0.000394107	0.000158414	0.291159	0.0431514	0.21821	0.0182101	0.00112869	5.05652e-66
Nucleotide_metabolism	CR00387_cyto	ATP + NH3 + Xanthosine-5P --> GMP + AMP	GMP synthase (glutamine-hydrolysing)	6.3.5.2	ND	0.0012027	0.00121169	0.00116271	1.00748	0.088749	0.966749	0.266612	0.703023	0.846026
Nucleotide_metabolism	CR00441_cyto	Deoxyadenosine --> NH3 + Deoxyinosine	adenosine deaminase	3.5.4.4	ND	9.27199e-65	0.00127504	0.00135356	13.7516	1.3571	14.5984	5.12524	0.000219126	0.111169
Nucleotide_metabolism	CR00444_cyto	GMP --> Guanosine	5'-nucleotidase, 5'-nucleotidase, 5'-nucleotidase, 5'-nucleotidase, 5'-nucleotidase / UDP-sugar diphosphatase	3.1.3.5	ND	0.00307604	0.00312178	0.00337964	1.01487	0.0790113	1.0987	0.146764	0.706374	0.708232
Nucleotide_metabolism	CR00448_cyto	dUDP + ATP <=> ADP + dUTP	nucleoside-diphosphate kinase	2.7.4.6	ND	-0.000248668	-7.83037e-65	9.72681e-65	0.338093	0.173579	-0.386544	0.411681	0.323221	0.221444
Nucleotide_metabolism	CR00470_cyto	ATP + CMP <=> CDP + ADP	cytidylate kinase, pantoate ligase / cytidylate kinase, UMP-CMP kinase, "UMP-CMP kinase 2	2.7.4.14	ND	0.0154104	0.0161433	0.016309	1.04756	0.0923145	1.05831	0.138538	0.902876	0.892669
Nucleotide_metabolism	CR00493_cyto	UTP --> UMP	nucleoside-triphosphate pyrophosphatase, nucleoside-triphosphate pyrophosphatase, ATP diphosphatase	3.6.1.8 3.6.1.19	ND	0.00057168	0.000561339	0.000572593	0.981911	0.0969365	1.0016	0.160221	0.64799	0.498648
Nucleotide_metabolism	CR00494_cyto	ATP + UMP <=> UDP + ADP	cytidylate kinase, pantoate ligase / cytidylate kinase, UMP-CMP kinase, "UMP-CMP kinase 2	2.7.4.4 2.7.4.14	ND	0.00627959	0.00598956	0.00545991	0.953815	0.0841866	0.869469	0.154378	0.512568	0.228666
Nucleotide_metabolism	CR00515_cyto	UTP --> UDP	apyrase	3.6.1.5 3.6.1.39	ND	0.00101237	0.00104724	0.00105838	1.03445	0.0940112	1.04545	0.136288	0.854376	0.884849
Nucleotide_metabolism	CR00543_cyto	Nicotinate_ribonucleotide --> Nicotinate_D-ribonucleoside	5'-nucleotidase, 5'-nucleotidase, 5'-nucleotidase, 5'-nucleotidase, 5'-nucleotidase / UDP-sugar diphosphatase	3.1.3.5	ND	0.00120104	0.00117614	0.00129212	0.979271	0.0753302	1.07584	0.137119	0.545417	0.805111
Nucleotide_metabolism	CR00549_cyto	ATP + Adenosine <=> ADP + AMP	adenosine kinase	2.7.1.20	ND	-0.0352241	-0.03604	-0.0363767	1.02316	0.0778338	1.03272	0.0777589	0.688485	0.0434299
Nucleotide_metabolism	CR00561_cyto	Uridine + ATP <=> ADP + UMP	uridine kinase	2.7.1.48	UCK1_HUMAN	0.00399449	0.0036349	0.00295385	0.909979	0.0853793	0.739481	0.186964	0.380656	0.0467255
Nucleotide_metabolism	CR00615_cyto	IMP --> Inosine	5'-nucleotidase, 5'-nucleotidase, 5'-nucleotidase, 5'-nucleotidase, 5'-nucleotidase / UDP-sugar diphosphatase	3.1.3.5	ND	0.00157597	0.00148784	0.00158377	0.944079	0.0729662	1.00495	0.124951	0.411436	0.879067
Nucleotide_metabolism	CR00618_cyto	ATP + Cytidine --> CMP + ADP	uridine kinase	2.7.1.48	ND	0.00149169	0.00154502	0.00153771	1.03575	0.0943055	1.03085	0.138078	0.550306	0.78819
Nucleotide_metabolism	CR00623_cyto	dUTP --> dUMP	nucleoside-triphosphate pyrophosphatase, dUTP pyrophosphatase, nucleoside-triphosphate pyrophosphatase	3.6.1.23 3.6.1.19	ND	0.000552407	0.000606561	0.000587164	1.09803	0.124987	1.06292	0.133118	0.846102	0.811808
Nucleotide_metabolism	CR00628_cyto	NH3 + UTP + ATP --> CTP + ADP	CTP synthase	6.3.4.2	ND	0.00241056	0.0023016	0.00218405	0.954802	0.0815495	0.906036	0.129159	0.511617	0.409025
Nucleotide_metabolism	CR00641_cyto	NADPH + Uracil --> NADP+ + 5,6-Dihydrouracil	dihydropyrimidine dehydrogenase (NADP+)	1.3.1.2	Q12882	0.00097321	0.000995876	0.00110416	1.02329	0.120502	1.13455	0.0682066	0.919285	0.47012
Nucleotide_metabolism	CR00672_cyto	ATP + Glutamine + Xanthosine-5P --> AMP + Glutamate + GMP	GMP synthase (glutamine-hydrolysing)	6.3.5.2	ND	0.0006151	0.000631364	0.000684864	1.02644	0.090167	1.11342	0.21971	0.353655	0.564608
Nucleotide_metabolism	CR00687_cyto	Guanosine --> NH3 + Xanthosine	ND	3.5.4.15	P162603	0.000487199	0.000493187	0.000489856	1.01229	0.0885731	1.00545	0.253406	0.337413	0.830465
Nucleotide_metabolism	CR00697_cyto	cAMP --> AMP	"3', "cGMP-inhibited 3', "dual 3', "calcium/calmodulin-dependent 3'	3.1.4.17	ND	0.000113781	0.000138455	0.000290046	1.37686	0.788887	2.68249	2.48249	0.838347	0.0836801
Nucleotide_metabolism	CR00743_cyto	Adenosine --> Inosine + NH3	adenosine deaminase	3.5.4.4	ND	0.0414225	0.0409059	0.041297	0.987527	0.0736588	0.996969	0.0830033	0.913039	0.00445834
Nucleotide_metabolism	CR00746_cyto	CMP --> Cytidine	5'-nucleotidase, 5'-nucleotidase, 5'-nucleotidase, 5'-nucleotidase, 5'-nucleotidase / UDP-sugar diphosphatase	3.1.3.5	ND	0.00309695	0.00323953	0.0034081	1.04604	0.0937132	1.10047	0.139902	0.905373	0.966451
Nucleotide_metabolism	CR00751_cyto	Guanine --> Xanthine + NH3	guanine deaminase	3.5.4.3	Q9Y2T3	0.000523895	0.000529104	0.000520601	1.00994	0.0890455	0.993713	0.264102	0.717712	0.844778
Nucleotide_metabolism	CR00751_mito	Guanine --> NH3 + Xanthine	guanine deaminase	3.5.4.3	Q9Y2T3	0.000410872	0.000417391	0.000421976	1.01587	0.0882139	1.02702	0.241873	0.749542	0.7723
Nucleotide_metabolism	CR00762_cyto	dGMP + ATP <=> ADP + dGDP	guanylate kinase	2.7.4.8	ND	-0.000921464	-0.000763415	-0.000542751	0.82848	0.0788531	0.624957	0.329712	0.245368	0.213998
Nucleotide_metabolism	CR00807_cyto	GMP + ATP <=> GDP + ADP	guanylate kinase	2.7.4.8	ND	0.0013909	0.00116283	0.000542742	0.83603	0.0856431	0.414022	0.218431	0.251622	0.12932
Nucleotide_metabolism	CR00846_cyto	AMP --> IMP + NH3	AMP deaminase	3.5.4.6	ND	0.010451	0.0090251	0.00921245	0.863567	0.0625964	0.881494	0.152223	0.130997	0.700212
Nucleotide_metabolism	CR00891_cyto	CTP --> CDP	apyrase	3.6.1.5	ND	0.00105413	0.00110181	0.00111293	1.04523	0.09499	1.05578	0.137262	0.900899	0.862604
Nucleotide_metabolism	CR00935_cyto	CDP --> CMP	apyrase	3.6.1.5	ND	0.00105704	0.00109948	0.00111229	1.04015	0.0947438	1.05227	0.137726	0.879828	0.868387
Nucleotide_metabolism	CR00937_cyto	Cytidine --> NH3 + Uridine	cytidine deaminase, activation-induced cytidine deaminase	3.5.4.5	ND	0.000743413	0.000789753	0.000815212	1.06233	0.0993444	1.09658	0.146747	0.981135	0.902852
Nucleotide_metabolism	CR00964_cyto	ATP + AMP <=> ADP	adenylate kinase	2.7.4.3	ND	0.00231637	0.00772336	0.00404282	3.33425	0.873103	1.74532	0.260063	0.163893	0.105297
Nucleotide_metabolism	CR00964_mito	AMP + ATP <=> ADP	adenylate kinase	2.7.4.3	ND	0.0024593	0.00528816	0.00526666	2.15027	0.166905	2.14153	0.237596	0.0079727	0.142672
Nucleotide_metabolism	CR00981_cyto	ATP --> cAMP	adenylate cyclase, "adenylate cyclase, "adenylate cyclase, adenylate cyclase 1, adenylate cyclase 2, adenylate cyclase 3, adenylate cyclase 4, adenylate cyclase 5, adenylate cyclase 6, adenylate cyclase 7, adenylate cyclase 8, adenylate cyclase 9, anthrax edema toxin adenylate cyclase, adenylate cyclase 10	4.6.1.1	ND	0.000113781	0.000138455	0.000290046	1.37686	0.788887	2.68249	2.48249	0.838347	0.0836801
Nucleotide_metabolism	CR00985_cyto	5,6-Dihydrouracil --> 3-Ureidopropionate	dihydropyrimidinase	3.5.2.2	ND	0.00097321	0.000995876	0.00110416	1.02329	0.120502	1.13455	0.0682066	0.989291	0.47012
Nucleotide_metabolism	CR00986_cyto	Deoxyuridine <=> 2-Deoxy-D-ribose-1P + Uracil	thymidine phosphorylase, purine-nucleoside phosphorylase, purine-nucleoside phosphorylase	2.4.2.4 2.4.2.23 2.4.2.1	ND	0.00336243	0.00293625	0.00218761	0.873254	0.0784036	0.650605	0.170764	0.272523	0.182048
Nucleotide_metabolism	CR00991_cyto	Glutamine + UTP + ATP --> CTP + ADP + Glutamate	CTP synthase	6.3.4.2	ND	0.000826804	0.000877317	0.000846781	1.06109	0.102113	1.02416	0.144589	0.974754	0.550423
Nucleotide_metabolism	CR01038_cyto	AMP --> Adenosine	5'-nucleotidase, 5'-nucleotidase, 5'-nucleotidase, 5'-nucleotidase, 5'-nucleotidase / UDP-sugar diphosphatase	3.1.3.5	ND	0.00132224	0.0013307	0.00136885	1.0064	0.0920341	1.03525	0.12127	0.733692	0.641886
Nucleotide_metabolism	CR01127_cyto	IMP + NAD+ --> Xanthosine-5P + NADH	IMP dehydrogenase	1.1.1.205	ND	0.0025768	0.00253655	0.00247982	0.98438	0.0827204	0.962366	0.257499	0.584949	0.887917
Nucleotide_metabolism	CR01155_cyto	Orotidine-5P --> UMP	orotidine-5'-phosphate decarboxylase, uridine monophosphate synthetase	4.1.1.23	ND	0.000973024	0.00099588	0.00110411	1.02349	0.120523	1.13473	0.0682028	0.343416	0.470212
Nucleotide_metabolism	CR01215_cyto	dAMP --> Deoxyadenosine	5'-nucleotidase, 5'-nucleotidase, 5'-nucleotidase, 5'-nucleotidase, 5'-nucleotidase / UDP-sugar diphosphatase	3.1.3.5	ND	0.00165382	0.00334049	0.00291979	2.01986	0.195385	1.76548	0.730607	0.0160299	0.139173
Nucleotide_metabolism	CR01255_cyto	ATP + GDP <=> ADP + GTP	nucleoside-diphosphate kinase	2.7.4.6	ND	0.00279477	0.00575668	0.00505636	2.0598	0.180957	1.80922	0.172697	0.0355661	0.0369042
Nucleotide_metabolism	CR01286_cyto	GTP --> GMP	nucleoside-triphosphate pyrophosphatase, nucleoside-triphosphate pyrophosphatase, ATP diphosphatase	3.6.1.8 3.6.1.19	ND	0.000469446	0.000399433	0	0.91086	0.177692	0.2	1.96262e-17	0.586834	0.122182
Nucleotide_metabolism	CR01292_mito	NADH + NADP+ --> NAD+ + NADPH	NAD(P) transhydrogenase, NAD(P) transhydrogenase, NAD(P) transhydrogenase subunit alpha, NAD(P) transhydrogenase subunit beta	1.6.1.2 1.6.1.1	ND	0.0321947	0.020544	0.00730429	0.638118	0.139494	0.226879	0.0487109	0.257477	0.0239932
Nucleotide_metabolism	CR01319_cyto	dCDP + ATP <=> ADP + dCTP	nucleoside-diphosphate kinase	2.7.4.6	P15531	-0.000752378	-0.000693665	-0.000555433	0.921964	0.080852	0.738236	0.123096	0.394775	0.0819808
Nucleotide_metabolism	CR01358_cyto	Aspartate + IMP + GTP --> Adenylosuccinate + GDP	adenylosuccinate synthase	6.3.4.4	ND	0.000202094	0.000589293	0.000621449	2.91594	0.143922	3.07505	0.33469	0.00160947	0.0260188
Nucleotide_metabolism	CR01378_cyto	dAMP + ATP <=> dADP + ADP	adenylate kinase	2.7.4.3 2.7.4.11	ND	-0.00165382	-0.00334049	-0.00291979	2.01986	0.195385	1.76548	0.730607	0.0374636	0.139173
Nucleotide_metabolism	CR01382_cyto	dCMP --> NH3 + dUMP	dCMP deaminase	3.5.4.12	ND	0.0016321	0.00148441	0.00116045	0.909508	0.0813989	0.711015	0.129973	0.357594	0.0419802
Nucleotide_metabolism	CR01389_cyto	dGMP --> Deoxyguanosine	5'-nucleotidase, 5'-nucleotidase, 5'-nucleotidase, 5'-nucleotidase, 5'-nucleotidase / UDP-sugar diphosphatase	3.1.3.5	ND	0.000921464	0.000763415	0.000542751	0.82848	0.0788531	0.624957	0.329712	0.262904	0.213998
Nucleotide_metabolism	CR01424_cyto	UDP + ATP <=> UTP + ADP	nucleoside-diphosphate kinase	2.7.4.6	ND	0.00721784	0.00716296	0.00672542	0.992397	0.0879992	0.931778	0.137747	0.694898	0.318613
Nucleotide_metabolism	CR01425_cyto	Ferricytochrome_b5 + NADH --> Ferrocytochrome_b5 + NAD+	cytochrome-b5 reductase	1.6.2.2	Q6BCY4	0.00423511	0.00568711	0.00564808	1.34285	0.234545	1.33363	0.466867	0.376858	4.25869e-12
Nucleotide_metabolism	CR01448_cyto	ATP + dCMP <=> ADP + dCDP	cytidylate kinase, pantoate ligase / cytidylate kinase, UMP-CMP kinase, "UMP-CMP kinase 2	2.7.4.14	ND	-0.000533592	-0.000316709	4.94281e-66	0.593543	0.0943331	0.00741793	0.156727	0.0614528	0.0724175
Oxidative_phosphorylation	CR00179_mito	NADH + ADP + O2 --> ATP + NAD+	ND	ND	P06576	19.1375	31.6755	30.4579	1.65515	0.098553	1.59153	2.65451e-65	0.0342427	8.28771e-36
Oxidative_phosphorylation	CR00192_mito	FADH2 + ADP + O2 --> ATP + FAD	ND	Oxidative Phosphorylation	ND	0.128779	0.124604	0.75174	0.96758	0.0311561	5.83745	0.00663985	0.196977	3.47356e-26
Oxidative_phosphorylation	CR01295_mito	ADP + Succinate + O2 --> ATP + Fumarate	ND	Oxidative Phosphorylation	ND	3.86039	6.37136	6.25226	1.65044	0.0979171	1.61959	0.000262471	0.0349009	4.00539e-30
Phenylalanine_tyrosine_and_tryptophan_biosynthesis	CR00308_cyto	Tetrahydrobiopterin + O2 + Phenylalanine --> Dihydrobiopterin + Tyrosine	phenylalanine-4-hydroxylase	1.14.16.1	ND	0.00963852	0.00910129	0.00920961	0.944263	0.00987929	0.955501	0.0106062	0.152324	9.80081e-65
Phosphatidylcholine_biosynthesis	CR00740_cyto	CTP + Phosphocholine --> CDP-choline	choline-phosphate cytidylyltransferase	2.7.7.15	PCY1B_HUMAN	0.00597697	0.00681819	0.00697677	1.14074	0.0956641	1.16728	0.142	0.652244	0.962898
Phosphatidylcholine_metabolism	CR00038_CC00094_cyto	Serine + PC160_161 --> Choline + PS160_161	enterobactin synthetase component D, undecaprenyl-phosphate alpha-N-acetylglucosaminyltransferase, mannosylphosphate transferase, cardiolipin synthase, putative cardiolipin synthase, 4'-phosphopantetheinyl transferase, lipopolysaccharide cholinephosphotransferase, phosphatidylserine synthase 1, phosphatidylserine synthase 2, cardiolipin synthase, undecaprenyl-phosphate glucose phosphotransferase,…	2008-02-07	PTSS1_HUMAN	0.000157836	0.000276625	0.000286422	1.75261	0.132384	1.81468	0.223123	0.049579	0.47349
Phosphatidylcholine_metabolism	CR00038_CC00095_cyto	Serine + PC180_181 --> PS180_181 + Choline	enterobactin synthetase component D, undecaprenyl-phosphate alpha-N-acetylglucosaminyltransferase, mannosylphosphate transferase, cardiolipin synthase, putative cardiolipin synthase, 4'-phosphopantetheinyl transferase, lipopolysaccharide cholinephosphotransferase, phosphatidylserine synthase 1, phosphatidylserine synthase 2, cardiolipin synthase, undecaprenyl-phosphate glucose phosphotransferase,…	2008-02-07	PTSS1_HUMAN	0.000157835	0.000276509	0.000286301	1.75189	0.132361	1.81393	0.223025	0.0497873	0.474207
Phosphatidylcholine_metabolism	CR00038_CC00096_cyto	Serine + PC204_224 --> Choline + PS204_224	enterobactin synthetase component D, undecaprenyl-phosphate alpha-N-acetylglucosaminyltransferase, mannosylphosphate transferase, cardiolipin synthase, putative cardiolipin synthase, 4'-phosphopantetheinyl transferase, lipopolysaccharide cholinephosphotransferase, phosphatidylserine synthase 1, phosphatidylserine synthase 2, cardiolipin synthase, undecaprenyl-phosphate glucose phosphotransferase,…	2008-02-07	PTSS1_HUMAN	0.000157846	0.000276644	0.000286426	1.75262	0.132396	1.81458	0.223115	0.000884085	0.473673
Phosphatidylcholine_metabolism	CR00038_CC00097_cyto	PC182_204 + Serine --> PS182_204 + Choline	enterobactin synthetase component D, undecaprenyl-phosphate alpha-N-acetylglucosaminyltransferase, mannosylphosphate transferase, cardiolipin synthase, putative cardiolipin synthase, 4'-phosphopantetheinyl transferase, lipopolysaccharide cholinephosphotransferase, phosphatidylserine synthase 1, phosphatidylserine synthase 2, cardiolipin synthase, undecaprenyl-phosphate glucose phosphotransferase,…	2008-02-07	PTSS1_HUMAN	0.000157838	0.000276672	0.00028644	1.75289	0.132417	1.81477	0.223172	0.0494959	0.473484
Phosphatidylcholine_metabolism	CR00038_CC00098_cyto	PC182_203 + Serine --> PS182_203 + Choline	enterobactin synthetase component D, undecaprenyl-phosphate alpha-N-acetylglucosaminyltransferase, mannosylphosphate transferase, cardiolipin synthase, putative cardiolipin synthase, 4'-phosphopantetheinyl transferase, lipopolysaccharide cholinephosphotransferase, phosphatidylserine synthase 1, phosphatidylserine synthase 2, cardiolipin synthase, undecaprenyl-phosphate glucose phosphotransferase,…	2008-02-07	PTSS1_HUMAN	0.000157846	0.00027667	0.000286444	1.75279	0.13241	1.81471	0.223183	0.252025	0.473364
Phosphatidylcholine_metabolism	CR00038_CC00099_cyto	Serine + PC182_202 --> Choline + PS182_202	enterobactin synthetase component D, undecaprenyl-phosphate alpha-N-acetylglucosaminyltransferase, mannosylphosphate transferase, cardiolipin synthase, putative cardiolipin synthase, 4'-phosphopantetheinyl transferase, lipopolysaccharide cholinephosphotransferase, phosphatidylserine synthase 1, phosphatidylserine synthase 2, cardiolipin synthase, undecaprenyl-phosphate glucose phosphotransferase,…	2008-02-07	PTSS1_HUMAN	0.000157846	0.00027667	0.00028648	1.75279	0.1324	1.81494	0.22318	0.0495238	0.473202
Phosphatidylcholine_metabolism	CR00038_CC00100_cyto	Serine + PC225_226 --> Choline + PS225_226	enterobactin synthetase component D, undecaprenyl-phosphate alpha-N-acetylglucosaminyltransferase, mannosylphosphate transferase, cardiolipin synthase, putative cardiolipin synthase, 4'-phosphopantetheinyl transferase, lipopolysaccharide cholinephosphotransferase, phosphatidylserine synthase 1, phosphatidylserine synthase 2, cardiolipin synthase, undecaprenyl-phosphate glucose phosphotransferase,…	2008-02-07	PTSS1_HUMAN	0.000157851	0.000276664	0.000286436	1.75269	0.132402	1.81459	0.223116	0.049554	0.473856
Phosphatidylcholine_metabolism	CR00038_CC00101_cyto	Serine + PC203_204 --> PS203_204 + Choline	enterobactin synthetase component D, undecaprenyl-phosphate alpha-N-acetylglucosaminyltransferase, mannosylphosphate transferase, cardiolipin synthase, putative cardiolipin synthase, 4'-phosphopantetheinyl transferase, lipopolysaccharide cholinephosphotransferase, phosphatidylserine synthase 1, phosphatidylserine synthase 2, cardiolipin synthase, undecaprenyl-phosphate glucose phosphotransferase,…	2008-02-07	PTSS1_HUMAN	0.000157878	0.000276707	0.000286465	1.75266	0.1324	1.81447	0.223025	0.0495775	0.474474
Phosphatidylcholine_metabolism	CR00558_CC00062_cyto	DG160_161 + CDP-choline --> CMP + PC160_161	diacylglycerol cholinephosphotransferase, choline/ethanolamine phosphotransferase	2.7.8.2	ND	0.000873176	0.0010454	0.00102057	1.19724	0.151243	1.16881	0.344539	0.582894	0.00197815
Phosphatidylcholine_metabolism	CR00558_CC00063_cyto	DG180_181 + CDP-choline --> CMP + PC180_181	diacylglycerol cholinephosphotransferase, choline/ethanolamine phosphotransferase	2.7.8.2	ND	0.000980434	0.00102845	0.00110102	1.04897	0.11345	1.123	0.0895398	0.849386	0.00217098
Phosphatidylcholine_metabolism	CR00558_CC00064_cyto	DG204_222 + CDP-choline --> CMP + PC204_224	diacylglycerol cholinephosphotransferase, choline/ethanolamine phosphotransferase	2.7.8.2	ND	0.00068721	0.000790721	0.000809215	1.15062	0.0961001	1.17754	0.142433	0.680103	0.920524
Phosphatidylcholine_metabolism	CR00558_CC00065_cyto	DG182_204 + CDP-choline --> PC182_204 + CMP	diacylglycerol cholinephosphotransferase, choline/ethanolamine phosphotransferase	2.7.8.2	ND	0.000687315	0.000790768	0.000809252	1.15052	0.0961022	1.17741	0.142462	0.0994907	0.934852
Phosphatidylcholine_metabolism	CR00558_CC00066_cyto	DG182_203 + CDP-choline --> PC182_203 + CMP	diacylglycerol cholinephosphotransferase, choline/ethanolamine phosphotransferase	2.7.8.2	ND	0.000687312	0.000790767	0.000809266	1.15052	0.0961024	1.17744	0.142485	0.680554	0.936104
Phosphatidylcholine_metabolism	CR00558_CC00067_cyto	CDP-choline + DG182_202 --> CMP + PC182_202	diacylglycerol cholinephosphotransferase, choline/ethanolamine phosphotransferase	2.7.8.2	ND	0.000686924	0.000790604	0.000808963	1.15093	0.0961022	1.17766	0.142312	0.678919	0.934884
Phosphatidylcholine_metabolism	CR00558_CC00068_cyto	DG225_226 + CDP-choline --> CMP + PC225_226	diacylglycerol cholinephosphotransferase, choline/ethanolamine phosphotransferase	2.7.8.2	ND	0.000687278	0.000790733	0.000809224	1.15053	0.0960937	1.17743	0.142452	0.680457	0.93424
Phosphatidylcholine_metabolism	CR00558_CC00069_cyto	DG203_204 + CDP-choline --> PC203_204 + CMP	diacylglycerol cholinephosphotransferase, choline/ethanolamine phosphotransferase	2.7.8.2	ND	0.000687357	0.000790781	0.000809287	1.15047	0.0960889	1.17739	0.142495	0.680645	0.93312
Phosphatidylcholine_metabolism	CR00696_CC00094_cyto	PC160_161 --> DG160_161-P + Choline	phospholipase D	3.1.4.4	ND	0.000517093	0.000514082	0.0005228	0.994178	0.0895959	1.01104	0.134419	0.67326	0.579873
Phosphatidylcholine_metabolism	CR00696_CC00095_cyto	PC180_181 --> Choline + DG180_181-P	phospholipase D	3.1.4.4	ND	0.000517136	0.000514196	0.000522955	0.994315	0.089601	1.01125	0.134447	0.858959	0.584982
Phosphatidylcholine_metabolism	CR00696_CC00096_cyto	PC204_224 --> Choline + DG204_222-P	phospholipase D	3.1.4.4	ND	0.000517066	0.000514076	0.000522789	0.994217	0.0895893	1.01107	0.134389	0.673414	0.602232
Phosphatidylcholine_metabolism	CR00696_CC00097_cyto	PC182_204 --> Choline + DG182_204-P	phospholipase D	3.1.4.4	ND	0.000517177	0.000514095	0.000522811	0.994039	0.0895896	1.01089	0.134423	0.672749	0.581079
Phosphatidylcholine_metabolism	CR00696_CC00098_cyto	PC182_203 --> Choline + DG182_203-P	phospholipase D	3.1.4.4	ND	0.000517166	0.000514096	0.000522821	0.994063	0.0895912	1.01094	0.13445	0.741681	0.579196
Phosphatidylcholine_metabolism	CR00696_CC00099_cyto	PC182_202 --> DG182_202-P + Choline	phospholipase D	3.1.4.4	ND	0.000516779	0.000513932	0.000522482	0.994491	0.089591	1.01104	0.13414	0.674287	0.580506
Phosphatidylcholine_metabolism	CR00696_CC00100_cyto	PC225_226 --> Choline + DG225_226-P	phospholipase D	3.1.4.4	ND	0.000517128	0.000514068	0.000522788	0.994083	0.0895809	1.01095	0.134416	0.678709	0.581971
Phosphatidylcholine_metabolism	CR00696_CC00101_cyto	PC203_204 --> Choline + DG203_204-P	phospholipase D	3.1.4.4	ND	0.000517182	0.000514072	0.000522821	0.993988	0.0895756	1.0109	0.134481	0.335405	0.583681
Phosphatidylethanolamine_metabolism	CR00238_CC00062_cyto	CDP-ethanolamine + DG160_161 --> CMP + PE160_161	ethanolaminephosphotransferase, choline/ethanolamine phosphotransferase	2.7.8.1	ND	0.000888479	0.000869191	0.000882392	0.978291	0.0900254	0.99315	0.138981	0.616605	0.805973
Phosphatidylethanolamine_metabolism	CR00238_CC00063_cyto	CDP-ethanolamine + DG180_181 --> CMP + PE180_181	ethanolaminephosphotransferase, choline/ethanolamine phosphotransferase	2.7.8.1	ND	0.000888421	0.0008693	0.000882439	0.978477	0.0900344	0.993266	0.138976	0.61734	0.80651
Phosphatidylethanolamine_metabolism	CR00238_CC00064_cyto	CDP-ethanolamine + DG204_222 --> CMP + PE204_224	ethanolaminephosphotransferase, choline/ethanolamine phosphotransferase	2.7.8.1	ND	0.000888465	0.000869191	0.000882395	0.978306	0.0900217	0.993167	0.13899	0.616651	0.810052
Phosphatidylethanolamine_metabolism	CR00238_CC00065_cyto	CDP-ethanolamine + DG182_204 --> PE182_204 + CMP	ethanolaminephosphotransferase, choline/ethanolamine phosphotransferase	2.7.8.1	ND	0.00088848	0.000869164	0.000882353	0.97826	0.0900191	0.993104	0.138963	0.616461	0.806155
Phosphatidylethanolamine_metabolism	CR00238_CC00066_cyto	DG182_203 + CDP-ethanolamine --> PE182_203 + CMP	ethanolaminephosphotransferase, choline/ethanolamine phosphotransferase	2.7.8.1	ND	0.000888506	0.000869157	0.000882411	0.978223	0.0900169	0.99314	0.139027	0.616297	0.805772
Phosphatidylethanolamine_metabolism	CR00238_CC00067_cyto	CDP-ethanolamine + DG182_202 --> PE182_202 + CMP	ethanolaminephosphotransferase, choline/ethanolamine phosphotransferase	2.7.8.1	ND	0.000888635	0.000869243	0.000882551	0.978178	0.0900093	0.993153	0.139124	0.826468	0.801159
Phosphatidylethanolamine_metabolism	CR00238_CC00068_cyto	DG225_226 + CDP-ethanolamine --> PE225_226 + CMP	ethanolaminephosphotransferase, choline/ethanolamine phosphotransferase	2.7.8.1	ND	0.000888445	0.000869157	0.00088234	0.978291	0.0900226	0.993129	0.138946	0.616592	0.806431
Phosphatidylethanolamine_metabolism	CR00238_CC00069_cyto	DG203_204 + CDP-ethanolamine --> PE203_204 + CMP	ethanolaminephosphotransferase, choline/ethanolamine phosphotransferase	2.7.8.1	ND	0.000888433	0.000869083	0.000882143	0.978221	0.0900194	0.99292	0.138866	0.343431	0.807404
Phosphatidylethanolamine_metabolism	CR00407_CC00102_cyto	Serine + PE160_161 --> PS160_161 + Ethanolamine	enterobactin synthetase component D, undecaprenyl-phosphate alpha-N-acetylglucosaminyltransferase, mannosylphosphate transferase, cardiolipin synthase, putative cardiolipin synthase, 4'-phosphopantetheinyl transferase, lipopolysaccharide cholinephosphotransferase, phosphatidylserine synthase 1, phosphatidylserine synthase 2, cardiolipin synthase, undecaprenyl-phosphate glucose phosphotransferase,…	2008-02-07	PTSS1_HUMAN	0.000208861	0.000368602	0.000384662	1.76482	0.112005	1.84171	0.175125	0.0238793	0.193223
Phosphatidylethanolamine_metabolism	CR00407_CC00103_cyto	PE180_181 + Serine --> PS180_181 + Ethanolamine	enterobactin synthetase component D, undecaprenyl-phosphate alpha-N-acetylglucosaminyltransferase, mannosylphosphate transferase, cardiolipin synthase, putative cardiolipin synthase, 4'-phosphopantetheinyl transferase, lipopolysaccharide cholinephosphotransferase, phosphatidylserine synthase 1, phosphatidylserine synthase 2, cardiolipin synthase, undecaprenyl-phosphate glucose phosphotransferase,…	2008-02-07	PTSS1_HUMAN	0.000208866	0.000368634	0.000384695	1.76493	0.112006	1.84182	0.175135	0.0238633	0.193144
Phosphatidylethanolamine_metabolism	CR00407_CC00104_cyto	PE204_224 + Serine --> PS204_224 + Ethanolamine	enterobactin synthetase component D, undecaprenyl-phosphate alpha-N-acetylglucosaminyltransferase, mannosylphosphate transferase, cardiolipin synthase, putative cardiolipin synthase, 4'-phosphopantetheinyl transferase, lipopolysaccharide cholinephosphotransferase, phosphatidylserine synthase 1, phosphatidylserine synthase 2, cardiolipin synthase, undecaprenyl-phosphate glucose phosphotransferase,…	2008-02-07	PTSS1_HUMAN	0.000208858	0.000368594	0.000384661	1.7648	0.112002	1.84173	0.175125	0.000664027	0.193204
Phosphatidylethanolamine_metabolism	CR00407_CC00105_cyto	Serine + PE182_204 --> PS182_204 + Ethanolamine	enterobactin synthetase component D, undecaprenyl-phosphate alpha-N-acetylglucosaminyltransferase, mannosylphosphate transferase, cardiolipin synthase, putative cardiolipin synthase, 4'-phosphopantetheinyl transferase, lipopolysaccharide cholinephosphotransferase, phosphatidylserine synthase 1, phosphatidylserine synthase 2, cardiolipin synthase, undecaprenyl-phosphate glucose phosphotransferase,…	2008-02-07	PTSS1_HUMAN	0.00020886	0.000368586	0.000384655	1.76475	0.111999	1.84169	0.175112	0.00146996	0.193243
Phosphatidylethanolamine_metabolism	CR00407_CC00106_cyto	PE182_203 + Serine --> Ethanolamine + PS182_203	enterobactin synthetase component D, undecaprenyl-phosphate alpha-N-acetylglucosaminyltransferase, mannosylphosphate transferase, cardiolipin synthase, putative cardiolipin synthase, 4'-phosphopantetheinyl transferase, lipopolysaccharide cholinephosphotransferase, phosphatidylserine synthase 1, phosphatidylserine synthase 2, cardiolipin synthase, undecaprenyl-phosphate glucose phosphotransferase,…	2008-02-07	PTSS1_HUMAN	0.000208856	0.000368586	0.000384653	1.76478	0.112001	1.84171	0.175107	0.0238848	0.193271
Phosphatidylethanolamine_metabolism	CR00407_CC00107_cyto	PE182_202 + Serine --> Ethanolamine + PS182_202	enterobactin synthetase component D, undecaprenyl-phosphate alpha-N-acetylglucosaminyltransferase, mannosylphosphate transferase, cardiolipin synthase, putative cardiolipin synthase, 4'-phosphopantetheinyl transferase, lipopolysaccharide cholinephosphotransferase, phosphatidylserine synthase 1, phosphatidylserine synthase 2, cardiolipin synthase, undecaprenyl-phosphate glucose phosphotransferase,…	2008-02-07	PTSS1_HUMAN	0.000208856	0.000368587	0.000384648	1.76479	0.112	1.84169	0.175119	0.0238818	0.193309
Phosphatidylethanolamine_metabolism	CR00407_CC00108_cyto	PE225_226 + Serine --> PS225_226 + Ethanolamine	enterobactin synthetase component D, undecaprenyl-phosphate alpha-N-acetylglucosaminyltransferase, mannosylphosphate transferase, cardiolipin synthase, putative cardiolipin synthase, 4'-phosphopantetheinyl transferase, lipopolysaccharide cholinephosphotransferase, phosphatidylserine synthase 1, phosphatidylserine synthase 2, cardiolipin synthase, undecaprenyl-phosphate glucose phosphotransferase,…	2008-02-07	PTSS1_HUMAN	0.000208857	0.000368588	0.000384658	1.76479	0.112	1.84173	0.175126	0.0238827	0.193174
Phosphatidylethanolamine_metabolism	CR00407_CC00109_cyto	PE203_204 + Serine --> PS203_204 + Ethanolamine	enterobactin synthetase component D, undecaprenyl-phosphate alpha-N-acetylglucosaminyltransferase, mannosylphosphate transferase, cardiolipin synthase, putative cardiolipin synthase, 4'-phosphopantetheinyl transferase, lipopolysaccharide cholinephosphotransferase, phosphatidylserine synthase 1, phosphatidylserine synthase 2, cardiolipin synthase, undecaprenyl-phosphate glucose phosphotransferase,…	2008-02-07	PTSS1_HUMAN	0.000208851	0.000368575	0.000384652	1.76477	0.112	1.84175	0.175146	0.430473	0.193062
Phosphatidylethanolamine_metabolism	CR01312_CC00102_cyto	PE160_161 --> Ethanolamine + DG160_161-P	phospholipase D	3.1.4.4	ND	0.00105861	0.00114581	0.00116881	1.08238	0.0939263	1.1041	0.140066	0.947818	0.895253
Phosphatidylethanolamine_metabolism	CR01312_CC00103_cyto	PE180_181 --> DG180_181-P + Ethanolamine	phospholipase D	3.1.4.4	ND	0.00105855	0.00114581	0.00116874	1.08243	0.0939333	1.1041	0.140046	0.947561	0.895242
Phosphatidylethanolamine_metabolism	CR01312_CC00104_cyto	PE204_224 --> Ethanolamine + DG204_222-P	phospholipase D	3.1.4.4	ND	0.00105861	0.00114583	0.00116882	1.0824	0.0939257	1.10411	0.140074	0.94772	0.892439
Phosphatidylethanolamine_metabolism	CR01312_CC00105_cyto	PE182_204 --> DG182_204-P + Ethanolamine	phospholipase D	3.1.4.4	ND	0.00105861	0.00114583	0.00116879	1.08239	0.0939255	1.10408	0.140057	0.947756	0.895118
Phosphatidylethanolamine_metabolism	CR01312_CC00106_cyto	PE182_203 --> DG182_203-P + Ethanolamine	phospholipase D	3.1.4.4	ND	0.00105865	0.00114583	0.00116885	1.08235	0.0939223	1.1041	0.140109	0.947961	0.895324
Phosphatidylethanolamine_metabolism	CR01312_CC00107_cyto	PE182_202 --> DG182_202-P + Ethanolamine	phospholipase D	3.1.4.4	ND	0.00105878	0.00114591	0.00116903	1.0823	0.093916	1.10413	0.140185	0.948172	0.898557
Phosphatidylethanolamine_metabolism	CR01312_CC00108_cyto	PE225_226 --> DG225_226-P + Ethanolamine	phospholipase D	3.1.4.4	ND	0.00105859	0.00114582	0.00116877	1.0824	0.0939268	1.10408	0.140038	0.552916	0.895077
Phosphatidylethanolamine_metabolism	CR01312_CC00109_cyto	PE203_204 --> Ethanolamine + DG203_204-P	phospholipase D	3.1.4.4	ND	0.0010586	0.00114579	0.00116861	1.08236	0.0939234	1.10391	0.13999	0.947878	0.894529
Phosphatidylethanolamine_metabolism	CR01317_CC00086_lyso	PS160_161 --> PE160_161	phosphatidylserine decarboxylase	4.1.1.65	ND	0.000378992	0.000645225	0.000671082	1.70248	0.116797	1.7707	0.18891	0.0328099	0.36564
Phosphatidylethanolamine_metabolism	CR01317_CC00087_lyso	PS180_181 --> PE180_181	phosphatidylserine decarboxylase	4.1.1.65	ND	0.000378991	0.000645141	0.000670993	1.70226	0.11679	1.77047	0.188881	0.0328583	0.365719
Phosphatidylethanolamine_metabolism	CR01317_CC00088_lyso	PS204_224 --> PE204_224	phosphatidylserine decarboxylase	4.1.1.65	ND	0.000379	0.000645236	0.000671084	1.70247	0.116801	1.77067	0.188907	0.0328109	0.365702
Phosphatidylethanolamine_metabolism	CR01317_CC00089_lyso	PS182_204 --> PE182_204	phosphatidylserine decarboxylase	4.1.1.65	ND	0.000378994	0.000645256	0.000671093	1.70255	0.116807	1.77072	0.188923	0.00521949	0.365673
Phosphatidylethanolamine_metabolism	CR01317_CC00090_lyso	PS182_203 --> PE182_203	phosphatidylserine decarboxylase	4.1.1.65	ND	0.000378999	0.000645254	0.000671095	1.70252	0.116805	1.7707	0.188925	0.0327985	0.365691
Phosphatidylethanolamine_metabolism	CR01317_CC00091_lyso	PS182_202 --> PE182_202	phosphatidylserine decarboxylase	4.1.1.65	ND	0.000378997	0.000645255	0.000671126	1.70253	0.116801	1.77079	0.188929	0.0327966	0.365699
Phosphatidylethanolamine_metabolism	CR01317_CC00092_lyso	PS225_226 --> PE225_226	phosphatidylserine decarboxylase	4.1.1.65	ND	0.000379004	0.00064525	0.000671092	1.70249	0.116802	1.77067	0.188908	0.032806	0.365723
Phosphatidylethanolamine_metabolism	CR01317_CC00093_lyso	PS203_204 --> PE203_204	phosphatidylserine decarboxylase	4.1.1.65	ND	0.000379023	0.00064528	0.000671115	1.70248	0.116803	1.77064	0.18888	0.0328139	0.365853
Phosphatidylethanolamine_metabolism	CR01365_cyto	ATP + Ethanolamine --> Ethanolamine-P + ADP	ethanolamine kinase, choline/ethanolamine kinase	2.7.1.82	EKI1_HUMAN	0.0112455	0.0132538	0.0135806	1.17858	0.0957318	1.20764	0.137676	0.587038	0.630156
Phosphatidylinositol_metabolism	CR00365_CC00126_cyto	PI160_161 --> DG160_161 + Inositol-1P	phospholipase C	3.1.4.3	ND	0.000359117	0.000370801	0.000378766	1.03254	0.091663	1.05472	0.141757	0.839828	0.959666
Phosphatidylinositol_metabolism	CR00365_CC00127_cyto	PI180_181 --> Inositol-1P + DG180_181	phospholipase C	3.1.4.3	ND	0.000358928	0.000370701	0.000378686	1.0328	0.0916886	1.05505	0.141653	0.841221	0.949588
Phosphatidylinositol_metabolism	CR00365_CC00128_cyto	PI204_224 --> Inositol-1P + DG204_222	phospholipase C	3.1.4.3	ND	0.000359158	0.000370815	0.000378845	1.03246	0.0916872	1.05481	0.141959	0.839607	0.975206
Phosphatidylinositol_metabolism	CR00365_CC00129_cyto	PI182_204 --> DG182_204 + Inositol-1P	phospholipase C	3.1.4.3	ND	0.00035878	0.000370707	0.00037858	1.03324	0.0917117	1.05519	0.141415	0.843096	0.95686
Phosphatidylinositol_metabolism	CR00365_CC00130_cyto	PI182_203 --> Inositol-1P + DG182_203	phospholipase C	3.1.4.3	ND	0.000358595	0.000370645	0.000378271	1.0336	0.0917394	1.05487	0.140646	0.289195	0.964528
Phosphatidylinositol_metabolism	CR00365_CC00131_cyto	PI182_202 --> Inositol-1P + DG182_202	phospholipase C	3.1.4.3	ND	0.000361366	0.000371444	0.000380606	1.02789	0.0915068	1.05324	0.145695	0.819573	0.929431
Phosphatidylinositol_metabolism	CR00365_CC00132_cyto	PI225_226 --> DG225_226 + Inositol-1P	phospholipase C	3.1.4.3	ND	0.000359007	0.0003708	0.0003788	1.03285	0.0917122	1.05513	0.141908	0.841232	0.954003
Phosphatidylinositol_metabolism	CR00365_CC00133_cyto	PI203_204 --> DG203_204 + Inositol-1P	phospholipase C	3.1.4.3	ND	0.000358911	0.000370789	0.000378825	1.03309	0.091727	1.05548	0.142033	0.842147	0.953787
Phosphatidylinositol_metabolism	CR00988_CC00078_cyto	Inositol + CDP-DG160_161 --> PI160_161 + CMP	CDP-diacylglycerol--inositol 3-phosphatidyltransferase	2.7.8.11	ND	0.000359117	0.000370801	0.000378766	1.03254	0.091663	1.05472	0.141757	0.839828	0.959666
Phosphatidylinositol_metabolism	CR00988_CC00079_cyto	Inositol + CDP-DG180_181 --> CMP + PI180_181	CDP-diacylglycerol--inositol 3-phosphatidyltransferase	2.7.8.11	ND	0.000358928	0.000370701	0.000378686	1.0328	0.0916886	1.05505	0.141653	0.841221	0.949588
Phosphatidylinositol_metabolism	CR00988_CC00080_cyto	Inositol + CDP-DG204_222 --> PI204_224 + CMP	CDP-diacylglycerol--inositol 3-phosphatidyltransferase	2.7.8.11	ND	0.000359158	0.000370815	0.000378845	1.03246	0.0916872	1.05481	0.141959	0.839607	0.975206
Phosphatidylinositol_metabolism	CR00988_CC00081_cyto	CDP-DG182_204 + Inositol --> PI182_204 + CMP	CDP-diacylglycerol--inositol 3-phosphatidyltransferase	2.7.8.11	ND	0.00035878	0.000370707	0.00037858	1.03324	0.0917117	1.05519	0.141415	0.843096	0.95686
Phosphatidylinositol_metabolism	CR00988_CC00082_cyto	Inositol + CDP-DG182_203 --> PI182_203 + CMP	CDP-diacylglycerol--inositol 3-phosphatidyltransferase	2.7.8.11	ND	0.000358595	0.000370645	0.000378271	1.0336	0.0917394	1.05487	0.140646	0.808124	0.964528
Phosphatidylinositol_metabolism	CR00988_CC00083_cyto	Inositol + CDP-DG182_202 --> PI182_202 + CMP	CDP-diacylglycerol--inositol 3-phosphatidyltransferase	2.7.8.11	ND	0.000361366	0.000371444	0.000380606	1.02789	0.0915068	1.05324	0.145695	0.342614	0.929431
Phosphatidylinositol_metabolism	CR00988_CC00084_cyto	Inositol + CDP-DG225_226 --> PI225_226 + CMP	CDP-diacylglycerol--inositol 3-phosphatidyltransferase	2.7.8.11	ND	0.000359007	0.0003708	0.0003788	1.03285	0.0917122	1.05513	0.141908	0.841232	0.954003
Phosphatidylinositol_metabolism	CR00988_CC00085_cyto	CDP-DG203_204 + Inositol --> CMP + PI203_204	CDP-diacylglycerol--inositol 3-phosphatidyltransferase	2.7.8.11	ND	0.000358911	0.000370789	0.000378825	1.03309	0.091727	1.05548	0.142033	0.318977	0.953787
Phosphoethanolamine_metabolism	CR00258_cyto	SAM + Phosphodimethylethanolamine --> Phosphocholine + SAH	phosphoethanolamine N-methyltransferase	2.1.1.103	ND	0.000800724	0.000481591	0.00047088	0.61138	0.112774	0.59651	0.286938	0.220923	0.014922
Polyamine_metabolism	CR01459_cyto	O2 + Putrescine --> 4-Aminobutanal + H2O2 + NH3	ND	1.4.3.6	SMOX_HUMAN	0.00155652	0.00288658	0.00280999	1.85451	0.153724	1.8053	0.187346	0.0157575	0.381148
Propanoate_metabolism	CR00327_mito	CoA + NAD+ + 3-Oxopropanoate --> NADH + Acetyl-CoA	malonate-semialdehyde dehydrogenase (acetylating), methylmalonate-semialdehyde dehydrogenase	1.2.1.27 1.2.1.18	ND	0.0134384	0.0145147	0.0170411	1.08009	0.0162236	1.26809	0.0502412	0.0415991	1.254e-65
Propanoate_metabolism	CR00585_mito	NADH + Propanoyl-CoA --> CoA + 2-Methyl-3-oxopropanoate + NAD+	methylmalonate-semialdehyde dehydrogenase	1.2.1.27	MMSA_HUMAN	0.00491498	0.00468738	0.00285986	0.953692	0.0147662	0.581866	0.0484218	0.189045	0.0019888
Propanoate_metabolism	CR01287_mito	2-Oxobutyrate + NAD+ + CoA --> NADH + Propanoyl-CoA	ND	1.2.7.2	ND	0.00938384	0.00947225	0.00981091	1.00942	0.00596202	1.04551	0.0268677	0.392717	0.00988206
Propanoate_metabolism	CR01450_mito	Hydracrylate + NAD+ --> NADH + 3-Oxopropanoate	ND	1.1.1.59	ND	0.0121395	0.0124088	0.0149941	1.02218	0.0195159	1.23515	0.0503596	0.444964	0.0155721
Protein_synthesis	CR00002_cyto	Proline + Leucine + Phenylalanine + Arginine + Serine + Glutamine + Tryptophan + Glycine + Valine + Asparagine + Lysine + Threonine + Aspartate + Histidine + Alanine + Cysteine + Isoleucine + Glutamate + Methionine --> myosin6	ND	ND	P13533	0.000100004	0.000100005	0	1.00001	6.58162e-66	0.2	1.96262e-17	0.343482	2.45124e-25
Purine_metabolism	CR00350_cyto	Hypoxanthine + NAD+ --> NADH + Xanthine	xanthine dehydrogenase molybdenum-binding subunit, xanthine dehydrogenase/oxidase, xanthine dehydrogenase YagR molybdenum-binding subunit, xanthine dehydrogenase YagS FAD-binding subunit, xanthine dehydrogenase FAD-binding subunit, xanthine dehydrogenase small subunit, xanthine dehydrogenase large subunit	1.17.1.4	ND	0.00218582	0.00139317	0.00142173	0.637369	0.0443969	0.650433	0.102858	0.0148401	0.308389
Purine_metabolism	CR00364_cyto	IMP <=> FAICAR	phosphoribosylaminoimidazolecarboxamide formyltransferase / IMP, IMP cyclohydrolase	3.5.4.10	ND	-1.45596e-65	-9.21422e-65	-8.57727e-65	7.25068	0.494331	7.96865	0.877515	0.0274921	0.0491828
Purine_metabolism	CR00418_cyto	AIR --> 5-Phosphoribosyl-4-carboxy-5-aminoimidazole	phosphoribosylaminoimidazole carboxylase /, phosphoribosylaminoimidazole carboxylase	4.1.1.21	ND	1.45596e-65	9.21422e-65	8.57727e-65	7.25068	0.494331	7.96865	0.877515	0.0274921	0.0491828
Purine_metabolism	CR00554_cyto	PRPP + Hypoxanthine <=> IMP	hypoxanthine phosphoribosyltransferase	2.4.2.8	ND	-0.00653846	-0.00492036	-0.00505858	0.752527	0.0607576	0.773665	0.136783	0.0253205	0.450207
Purine_metabolism	CR00664_cyto	ATP + Aspartate + 5-Phosphoribosyl-4-carboxy-5-aminoimidazole --> ADP + SAICAR	phosphoribosylaminoimidazole carboxylase /, phosphoribosylaminoimidazole-succinocarboxamide synthase, fusion protein PurCD	6.3.2.6	ND	1.45596e-65	9.21422e-65	8.57727e-65	7.25068	0.494331	7.96865	0.877515	0.317794	0.0491828
Purine_metabolism	CR00671_cyto	Deoxyinosine --> Hypoxanthine + 2-Deoxy-D-ribose-1P	thymidine phosphorylase, purine-nucleoside phosphorylase, purine-nucleoside phosphorylase	2.4.2.4 2.4.2.1	ND	9.27199e-65	0.00127504	0.00135356	13.7516	1.3571	14.5984	5.12524	0.000219126	0.111169
Purine_metabolism	CR00688_cyto	5-Phosphoribosylformylglycinamidine + ATP --> ADP + AIR	phosphoribosylformylglycinamidine cyclo-ligase, phosphoribosylamine--glycine ligase / phosphoribosylglycinamide, phosphoribosylamine--glycine ligase /	6.3.3.1	ND	1.45596e-65	9.21422e-65	8.57727e-65	7.25068	0.494331	7.96865	0.877515	0.0274921	0.0491828
Purine_metabolism	CR00695_cyto	Glycine + 5-Phosphoribosylamine + ATP --> GAR + ADP	phosphoribosylamine--glycine ligase, phosphoribosylamine--glycine ligase / phosphoribosylglycinamide, phosphoribosylamine--glycine ligase /, fusion protein PurCD	6.3.4.13	ND	1.45596e-65	9.21422e-65	8.57727e-65	7.25068	0.494331	7.96865	0.877515	0.147459	0.0491828
Purine_metabolism	CR00703_cyto	SAICAR <=> Fumarate + AICAR	adenylosuccinate lyase	4.3.2.2	ND	1.45596e-65	9.21422e-65	8.57727e-65	7.25068	0.494331	7.96865	0.877515	0.00187643	0.0491828
Purine_metabolism	CR00737_cyto	O2 + Hypoxanthine --> Xanthine + H2O2	xanthine dehydrogenase/oxidase	1.17.3.2	ND	0.0474812	0.0471959	0.0478711	0.993993	0.0746107	1.00821	0.0996349	0.568149	0.00641707
Purine_metabolism	CR00771_cyto	Deoxyadenosine <=> 2-Deoxy-D-ribose-1P + Adenine	thymidine phosphorylase, purine-nucleoside phosphorylase, purine-nucleoside phosphorylase	2.4.2.4 2.4.2.1	ND	0.00152378	0.00206545	0.00156623	1.35548	0.136101	1.02785	0.496731	0.166308	0.558935
Purine_metabolism	CR00796_cyto	Xanthosine-5P --> Xanthosine	5'-nucleotidase, 5'-nucleotidase, 5'-nucleotidase, 5'-nucleotidase, 5'-nucleotidase / UDP-sugar diphosphatase	3.1.3.5	ND	0.000758997	0.000693494	0.000632248	0.913697	0.0718285	0.833005	0.28468	0.294475	0.84111
Purine_metabolism	CR00811_cyto	Orotidine-5P <=> Orotate + PRPP	orotate phosphoribosyltransferase, uridine monophosphate synthetase	2.4.2.10	ND	-0.000973023	-0.00099588	-0.00110411	1.02349	0.120523	1.13473	0.0682028	0.919642	0.470212
Purine_metabolism	CR00855_cyto	Quinolinate + PRPP --> Nicotinate_ribonucleotide	nicotinate-nucleotide pyrophosphorylase (carboxylating)	2.4.2.19	ND	0.00180609	0	0	0.2	9.25186e-18	0.2	1.96262e-17	0.000407309	1.48303e-66
Purine_metabolism	CR00862_cyto	Guanosine <=> Ribose-1P + Guanine	purine-nucleoside phosphorylase, purine-nucleoside phosphorylase	2.4.2.15 2.4.2.1	ND	0.00258883	0.00262858	0.00288977	1.01536	0.0778237	1.11625	0.130811	0.82302	0.429617
Purine_metabolism	CR00872_cyto	N-Formyl-GAR + Glutamine + ATP --> ADP + 5-Phosphoribosylformylglycinamidine + Glutamate	phosphoribosylformylglycinamidine synthase	6.3.5.3	ND	1.45596e-65	9.21422e-65	8.57727e-65	7.25068	0.494331	7.96865	0.877515	0.00187643	0.0491828
Purine_metabolism	CR00881_cyto	PRPP + Guanine --> GMP	adenine phosphoribosyltransferase, hypoxanthine phosphoribosyltransferase	2.4.2.7 2.4.2.8	P00492	0.00257553	0.0024455	0.00252307	0.949516	0.0725352	0.979633	0.144372	0.454785	0.362913
Purine_metabolism	CR00962_cyto	PRPP + Glutamine --> Glutamate + 5-Phosphoribosylamine	amidophosphoribosyltransferase	2.4.2.14	ND	1.45596e-65	9.21422e-65	8.57727e-65	7.25068	0.494331	7.96865	0.877515	0.0896129	0.0491828
Purine_metabolism	CR01119_cyto	Adenine + PRPP --> AMP	adenine phosphoribosyltransferase, hypoxanthine phosphoribosyltransferase	2.4.2.7 2.4.2.8	ND	0.000748207	0.0011227	0.000826291	1.50052	0.15275	1.14156	0.614689	0.159571	0.16154
Purine_metabolism	CR01145_cyto	NAD+ + Xanthine --> NADH + Urate	xanthine dehydrogenase molybdenum-binding subunit, xanthine dehydrogenase/oxidase, xanthine dehydrogenase YagR molybdenum-binding subunit, xanthine dehydrogenase YagS FAD-binding subunit, xanthine dehydrogenase FAD-binding subunit, xanthine dehydrogenase small subunit, xanthine dehydrogenase large subunit	1.17.1.4	ND	0.00219387	0.00139439	0.00142404	0.635584	0.0449593	0.649101	0.102342	0.554327	0.301322
Purine_metabolism	CR01180_cyto	Xanthine + O2 --> H2O2 + Urate	xanthine dehydrogenase/oxidase	1.17.3.2	ND	0.0496541	0.0493279	0.0499335	0.993431	0.0741425	1.00563	0.106092	0.563678	0.010202
Purine_metabolism	CR01402_cyto	Nicotinate_ribonucleotide <=> PRPP + Nicotinate	nicotinate phosphoribosyltransferase	2.4.2.11	ND	-0.00120104	-0.00117614	-0.00129212	0.979271	0.0753302	1.07584	0.137119	0.545417	0.805111
Purine_metabolism	CR01404_cyto	Deoxyguanosine <=> 2-Deoxy-D-ribose-1P + Guanine	thymidine phosphorylase, purine-nucleoside phosphorylase, purine-nucleoside phosphorylase	2.4.2.4 2.4.2.1	ND	0.000921464	0.000763415	0.000542751	0.82848	0.0788531	0.624957	0.329712	0.262904	0.213998
Pyrimidine_biosynthesis	CR00734_cyto	Glutamine + ATP --> ADP + Glutamate + Carbamoyl-P	carbamoyl-phosphate synthase, carbamoyl-phosphate synthase large subunit, carbamoyl-phosphate synthase small subunit, carbamoyl-phosphate synthase / aspartate carbamoyltransferase /, carbamoyl-phosphate synthase / aspartate carbamoyltransferase	6.3.5.5	ND	0.000973023	0.000995879	0.00110411	1.02349	0.120523	1.13473	0.0682031	0.919641	0.470213
Pyrimidine_metabolism	CR00296_mito	(S)-Dihydroorotate --> Orotate	dihydroorotate dehydrogenase	1.3.5.2	ND	0.000973023	0.00099588	0.00110411	1.02349	0.120523	1.13473	0.0682031	0.919642	0.470214
Pyruvate_metabolism	CR01304_cyto	L-Lactate + NAD+ <=> Pyruvate + NADH	L-lactate dehydrogenase	1.1.1.27	ND	-7.43127	-14.2254	-12.1732	1.91426	0.101663	1.6381	0.000347577	0.00926286	1.74887e-33
Pyruvate_metabolism	CR01304_mito	NAD+ + L-Lactate <=> Pyruvate + NADH	L-lactate dehydrogenase	1.1.1.27	ND	7.39547	12.3997	12.1652	1.67666	0.102136	1.64495	0.000334527	0.0315339	1.62459e-34
Reactive_oxygen_species_metabolism	CR00193_CC00725_mitoYcyto	O2.-@mito <=> O2.-@cyto	ND	transport	ND	0.00141555	0.00110529	0.00172315	0.780821	0.0814351	1.2173	0.373331	0.0845502	0.295128
Reactive_oxygen_species_metabolism	CR00787_cyto	H2O2 --> O2	catalase, catalase, catalase/peroxidase	1.11.1.6	ND	0.0491212	0.04943	0.0503375	1.00629	0.0748535	1.02476	0.103707	0.619222	0.008631
Reactive_oxygen_species_metabolism	CR00787_mito	H2O2 --> O2	catalase, catalase, catalase/peroxidase	1.11.1.6	ND	0.000718773	0.000554681	0.00141438	0.781463	0.103568	1.96777	0.978803	0.359677	0.06206
Reactive_oxygen_species_metabolism	CR01170_mito	O2 + NADH --> NAD+ + O2.-	ND	ROS formation	ND	0.00526019	0.00438933	0.00879643	0.834443	0.0935302	1.67226	0.626829	0.17705	0.0911352
Reactive_oxygen_species_metabolism	CR01415_cyto	O2.- --> O2 + H2O2	superoxide dismutase, "superoxide dismutase, Cu/Zn superoxide dismutase	1.15.1.1	ND	0.000707775	0.000552646	0.000861577	0.780821	0.0814351	1.2173	0.373331	0.0845502	0.295128
Reactive_oxygen_species_metabolism	CR01415_mito	O2.- --> O2 + H2O2	superoxide dismutase, "superoxide dismutase, Cu/Zn superoxide dismutase	1.15.1.1	ND	0.00192232	0.00164202	0.00353664	0.854186	0.098139	1.83977	0.802455	0.203416	0.0682917
Ribose_metabolism	CR00300_cyto	2-Deoxy-D-ribose-1P <=> 2-Deoxy-D-ribose-5P	phosphopentomutase	5.4.2.7	ND	0.0059377	0.00704015	0.00568327	1.18567	0.109403	0.957149	0.351171	0.643061	0.00111966
Ribose_metabolism	CR00486_cyto	6-Phospho-D-gluconate + NADP+ --> Ribulose-5P + NADPH	6-phosphogluconate dehydrogenase	1.1.1.44	ND	0.0134215	0.00870189	0.00831016	0.648354	0.0511538	0.619167	0.192376	0.00263572	0.00778961
Ribose_metabolism	CR00486_micro	NADP+ + 6-Phospho-D-gluconate --> Ribulose-5P + NADPH	6-phosphogluconate dehydrogenase	1.1.1.44	ND	0.00266465	0.00331209	0.00354478	1.24297	0.130484	1.3303	0.291552	0.307863	0.0910007
Ribose_metabolism	CR00539_cyto	Ribulose-5P <=> D-Xylulose-5P	ribulose-phosphate 3-epimerase	5.1.3.1	ND	0.0400877	0.0370604	0.0382755	0.924482	0.0659545	0.954794	0.107956	0.293376	0.0137856
Ribose_metabolism	CR00603_cyto	Xanthosine <=> Xanthine + Ribose-1P	purine-nucleoside phosphorylase, purine-nucleoside phosphorylase	2.4.2.1	ND	0.0012462	0.00118668	0.0011221	0.952242	0.077099	0.900423	0.27111	0.432773	0.984861
Ribose_metabolism	CR00627_cyto	Inosine <=> Hypoxanthine + Ribose-1P	purine-nucleoside phosphorylase, purine-nucleoside phosphorylase	2.4.2.15 2.4.2.1	ND	0.0429985	0.0423937	0.0428807	0.985935	0.0731438	0.997261	0.084539	0.527855	0.00517746
Ribose_metabolism	CR00634_cyto	Ribose-1P <=> Ribose-5P	phosphoglucomutase, phosphopentomutase	5.4.2.2 5.4.2.7	ND	0.0448697	0.044502	0.0463892	0.991804	0.0722787	1.03386	0.0835152	0.55158	0.0015807
Ribose_metabolism	CR00774_cyto	Ribose-5P <=> Ribulose-5P	ribose 5-phosphate isomerase A, ribose 5-phosphate isomerase B	5.3.1.6	ND	0.0240015	0.0250464	0.0264205	1.04353	0.078455	1.10079	0.0703683	0.777566	0.00238699
Ribose_metabolism	CR00806_cyto	ATP + Ribose-5P --> AMP + PRPP	ribose-phosphate pyrophosphokinase	2.7.6.1	ND	0.000824367	0.000925414	0.000830869	1.12258	0.116305	1.00789	0.131912	0.459165	0.539875
Ribose_metabolism	CR00979_cyto	GAP + Sedoheptulose-7P <=> Ribose-5P + D-Xylulose-5P	transketolase	2.2.1.1	ND	-0.0200438	-0.0185302	-0.0191377	0.924482	0.0659545	0.954794	0.107956	0.293376	0.0137856
Ribose_metabolism	CR01260_cyto	2-Deoxy-D-ribose-5P <=> GAP + Acetaldehyde	deoxyribose-phosphate aldolase	4.1.2.4	ND	0.0059377	0.00704015	0.00568327	1.18567	0.109403	0.957149	0.351171	0.643061	0.00111966
Ribose_metabolism	CR01308_cyto	Adenine + Ribose-1P --> Adenosine	purine-nucleoside phosphorylase, purine-nucleoside phosphorylase	2.4.2.1	ND	0.000775577	0.000942756	0.000712101	1.21555	0.121541	0.918155	0.383243	0.539221	0.968214
Ribose_metabolism	CR01441_cyto	Nicotinate_D-ribonucleoside <=> Ribose-1P + Nicotinate	purine-nucleoside phosphorylase, purine-nucleoside phosphorylase	2.4.2.1	ND	0.00120104	0.00117614	0.00129212	0.979271	0.0753302	1.07584	0.137119	0.545417	0.805111
Serine_metabolism	CR00274_cyto	Homocysteine + Serine --> L-Cystathionine	cystathionine beta-synthase, cysteine synthase / O-phosphoserine sulfhydrylase / spermine	4.2.1.22	ND	0.000501225	0.000590836	0.000772069	1.17878	0.127863	1.54036	0.444812	0.758063	0.000898719
Serine_metabolism	CR00304_cyto	AKG + 3-Phosphoserine <=> Glutamate + 3-Phosphonooxypyruvate	phosphoserine aminotransferase	2.6.1.52	ND	-0.00402104	-0.00713516	-0.00735205	1.77446	0.100413	1.8284	0.107708	0.0533864	1.30762e-66
Sphingomyeline_metabolism	CR00630_CC00208_cyto	SM-d181_160 --> Cerd181_160 + Phosphocholine	sphingomyelin phosphodiesterase, sphingomyelin phosphodiesterase, sphingomyelin phosphodiesterase 2, sphingomyelin phosphodiesterase 3, sphingomyelin phosphodiesterase 4, ectonucleotide pyrophosphatase/phosphodiesterase family member 7	3.1.4.12	ND	0.000185949	0.000254691	0.00021135	1.46968	0.461611	1.26994	1.06994	0.609764	5.18917e-65
Sphingomyeline_metabolism	CR00630_CC00209_cyto	SM-d181_180 --> Phosphocholine + Cerd181_180	sphingomyelin phosphodiesterase, sphingomyelin phosphodiesterase, sphingomyelin phosphodiesterase 2, sphingomyelin phosphodiesterase 3, sphingomyelin phosphodiesterase 4, ectonucleotide pyrophosphatase/phosphodiesterase family member 7	3.1.4.12	ND	0.000293169	0.000237744	0.000291767	0.910944	0.253314	1.06188	0.434743	0.502812	3.42348e-66
Sphingophospholipid_metabolism	CR01348_cyto	PC160_161 + Cerd181_160 <=> SM-d181_160 + DG160_161	shingomyelin synthase	2.7.8.27	ND	0.000185949	0.000254691	0.00021135	1.46968	0.461611	1.26994	1.06994	0.609764	5.18917e-65
Taurine_synthesis	CR00520_cyto	3-Sulfinoalanine --> Hypotaurine	glutamate decarboxylase, sulfinoalanine decarboxylase	4.1.1.15 4.1.1.29	Q9Y600	0	0.000288962	0.000244463	1.9	0.1	2	0	0.000602709	0.129392
Taurine_synthesis	CR00706_cyto	Cysteine + O2 <=> 3-Sulfinoalanine	cysteine dioxygenase	1.13.11.20	ND	0	0.000288962	0.000244463	1.9	0.1	2	0	0.210799	0.129392
Thioredoxin_metabolism	CR01003_cyto	Oxidized_thioredoxin + NADPH --> Thioredoxin + NADP+	thioredoxin reductase (NADPH)	1.8.1.9	ND	0.00475875	0.00559427	0.00357415	1.17558	0.110315	0.75107	0.27573	0.642783	0.0191737
Thioredoxin_metabolism	CR01003_mito	Oxidized_thioredoxin + NADPH --> Thioredoxin + NADP+	thioredoxin reductase (NADPH)	1.8.1.9	ND	0.00117898	0.0014459	0.00210914	1.22641	0.11882	1.78895	0.730045	0.482758	0.871176
Transport	CR00018_CC00252_cytoYmito	Pyruvate@cyto --> Pyruvate@mito	ND	ND	O60669	0.000944826	0.000815732	0.000732021	0.863368	0.0692193	0.774768	0.266223	0.174409	0.5253
Transport	CR00027_CC02466_cytoYmito	L-Palmitoylcarnitine@cyto --> L-Palmitoylcarnitine@mito	ND	CACT, Transport of Fatty acids into mitochondrial matrix	ND	0.0213772	0.0197376	0.019652	0.923301	0.0509961	0.919296	0.103558	0.115697	3.59586e-11
Transport	CR00027_CC02468_cytoYmito	Stearoylcarnitine@cyto --> Stearoylcarnitine@mito	ND	CACT, Transport of Fatty acids into mitochondrial matrix	ND	0.00151565	0.001836	0.00207514	1.21136	0.125289	1.36914	0.359892	0.579645	0.304359
Transport	CR00027_CC02473_cytoYmito	Hexadecenoylcarnitine@cyto --> Hexadecenoylcarnitine@mito	ND	CACT, Transport of Fatty acids into mitochondrial matrix	ND	0.00255879	0.00358269	0.00334683	1.40015	0.31633	1.30797	0.622754	0.308768	2.01484e-10
Transport	CR00027_CC02483_cytoYmito	Oleoylcarnitine@cyto --> Oleoylcarnitine@mito	ND	CACT, Transport of Fatty acids into mitochondrial matrix	ND	0.00167627	0.00210438	0.00230121	1.25539	0.139273	1.37282	0.234434	0.471983	0.0300564
Transport	CR00165_CC00504_cytoYmito	4-Aminobutyrate@cyto --> 4-Aminobutyrate@mito	ND	transport	ND	0.00155652	0.00288658	0.00280999	1.85451	0.153725	1.80531	0.187346	0.0230243	0.381151
Transport	CR00166_CC00850_cytoYmito	Dimethylglycine@cyto --> Dimethylglycine@mito	ND	transport	ND	0.0015886	0.00103631	0.00113064	0.652343	0.0605763	0.71172	0.165898	0.304331	2.78176e-12
Transport	CR00167_CC00655_mitoYcyto	Betaine_aldehyde@mito --> Betaine_aldehyde@cyto	ND	transport	ND	0.0015886	0.00103631	0.00113064	0.652343	0.0605763	0.71172	0.165898	0.304331	2.78176e-12
Transport	CR00173_CC00530_cytoYext	Urate@cyto --> Urate@ext	ND	transport	ND	0.0518479	0.0507223	0.0513575	0.978289	0.07129	0.990542	0.105922	0.488313	0.00524248
Transport	CR00175_CC00287_extYcyto	Glutamine@ext <=> Glutamine@cyto	ND	Glutamine transport	ND	-0.000221877	-0.000412685	-0.000417601	1.85997	0.103324	1.88213	0.0119817	0.0509556	0.288524
Transport	CR00219_CC00299_cytoYmito	Ornithine@cyto <=> Ornithine@mito	ND	transport	ND	-0.00155652	-0.00288658	-0.00280999	1.85451	0.153724	1.8053	0.187346	0.0230246	0.381148
Transport	CR00219_CC00497_cytoYmito	Citrulline@cyto <=> Citrulline@mito	ND	transport	ND	0.0088883	0.0086038	0.00875466	0.967992	0.00328978	0.984965	0.0077925	0.215554	0.633315
Transport	CR00264_CC00254_cytoYmito	Glutamate@cyto --> Glutamate@mito	ND	ND	SLC25A22_HUMAN	0.000397172	0.00214988	0.00151658	5.41297	0.630428	3.81846	1.24438	0.000821809	0.0434161
Transport	CR00337_CC00505_cytoYmito	(S)-Dihydroorotate@cyto --> (S)-Dihydroorotate@mito	ND	transport	ND	0.000973023	0.00099588	0.00110411	1.02349	0.120523	1.13473	0.0682031	0.919642	0.470214
Transport	CR00340_CC00540_cytoYmito	Xanthine@cyto <=> Xanthine@mito	ND	transport	ND	-0.000410872	-0.000417391	-0.000421976	1.01587	0.0882139	1.02702	0.241873	0.749542	0.7723
Transport	CR00341_CC00262_cytoYmito	Acetate@cyto <=> Acetate@mito	ND	transport	ND	-0.00263001	0.00267416	0.00268697	-1.01679	0.125528	-1.02166	0.0736849	2.60608e-68	0.0293194
Transport	CR00344_CC00332_cytoYmito	Choline@cyto <=> Choline@mito	ND	ND	Q8N4M1	0.0015886	0.00103631	0.00113064	0.652343	0.0605763	0.71172	0.165898	0.304331	2.78176e-12
Transport	CR00378_CC00328_cytoYmito	2-Oxobutyrate@cyto --> 2-Oxobutyrate@mito	ND	ND	O60669	0.00938384	0.00947225	0.00981091	1.00942	0.00596202	1.04551	0.0268677	0.392717	0.00988206
Transport	CR00381_CC00268_cytoYmito	Alanine@cyto --> Alanine@mito	ND	transport	ND	0.000636086	0.000940592	0.000881857	1.47872	0.0935796	1.38638	0.20628	0.702258	0.611877
Transport	CR00391_CC00394_cytoYmito	Valine@cyto <=> Valine@mito	ND	transport	ND	0.00946193	0.00943449	0.00948525	0.997099	0.00386715	1.00246	0.00567876	0.642106	0.239312
Transport	CR00398_CC00260_extYcyto	Glucose@ext <=> Glucose@cyto	ND	ND	GTR2_HUMAN	2.18305	5.58171	4.55474	2.55685	0.172315	2.08642	0.00110892	0.00235218	1.82951e-26
Transport	CR00400_CC00237_cytoYmito	O2@cyto --> O2@mito	ND	transport	ND	42.2677	69.8497	67.9241	1.65255	0.0982495	1.607	8.00059e-65	0.0346429	6.70459e-36
Transport	CR00400_CC00237_extYcyto	O2@ext --> O2@cyto	ND	transport	ND	42.3948	69.9534	68.0276	1.65005	0.0980381	1.60462	0.000218741	0.035089	1.674e-27
Transport	CR00408_cytoYmito	ATP@mito + ADP@cyto --> ATP@cyto + ADP@mito	ND	transport	ND	115.5	190.72	186.545	1.65126	0.0980849	1.61512	6.71161e-65	0.0348686	2.08489e-38
Transport	CR00540_cytoYmito	2-Oxoadipate@cyto + AKG@mito <=> 2-Oxoadipate@mito + AKG@cyto	ND	ND	Q9BQT8	0.00719405	0.00110618	0.000796154	0.157147	0.0850469	0.11462	0.108692	1.77183e-66	0.592967
Transport	CR00589_CC00412_cytoYmito	ADP@mito + dADP@cyto <=> dADP@mito + ADP@cyto	ND	ND	Q9HC21	-0.00117896	-0.00144588	-0.00210912	1.22641	0.11882	1.78897	0.730054	0.482759	0.871179
Transport	CR00594_CC00086_cytoYmicro	PS160_161@cyto <=> PS160_161@micro	ND	non-vesicular PC transport	ND	0.000378992	0.000645225	0.000671082	1.70248	0.116797	1.7707	0.18891	0.0328099	0.36564
Transport	CR00594_CC00086_lysoYmicro	PS160_161@lyso <=> PS160_161@micro	ND	non-vesicular PC transport	ND	-0.000378992	-0.000645225	-0.000671082	1.70248	0.116797	1.7707	0.18891	0.0328099	0.36564
Transport	CR00594_CC00087_cytoYmicro	PS180_181@cyto <=> PS180_181@micro	ND	non-vesicular PC transport	ND	0.000378991	0.000645141	0.000670993	1.70226	0.11679	1.77047	0.188881	0.0328583	0.365719
Transport	CR00594_CC00087_lysoYmicro	PS180_181@lyso <=> PS180_181@micro	ND	non-vesicular PC transport	ND	-0.000378991	-0.000645141	-0.000670993	1.70226	0.11679	1.77047	0.188881	0.0328583	0.365719
Transport	CR00594_CC00088_cytoYmicro	PS204_224@cyto <=> PS204_224@micro	ND	non-vesicular PC transport	ND	0.000379	0.000645236	0.000671084	1.70247	0.116801	1.77067	0.188907	0.0328109	0.365702
Transport	CR00594_CC00088_lysoYmicro	PS204_224@lyso <=> PS204_224@micro	ND	non-vesicular PC transport	ND	-0.000379	-0.000645236	-0.000671084	1.70247	0.116801	1.77067	0.188907	0.0328109	0.365702
Transport	CR00594_CC00089_cytoYmicro	PS182_204@cyto <=> PS182_204@micro	ND	non-vesicular PC transport	ND	0.000378994	0.000645256	0.000671093	1.70255	0.116807	1.77072	0.188923	0.00148492	0.365673
Transport	CR00594_CC00089_lysoYmicro	PS182_204@lyso <=> PS182_204@micro	ND	non-vesicular PC transport	ND	-0.000378994	-0.000645256	-0.000671093	1.70255	0.116807	1.77072	0.188923	0.0327931	0.365673
Transport	CR00594_CC00090_cytoYmicro	PS182_203@cyto <=> PS182_203@micro	ND	non-vesicular PC transport	ND	0.000378999	0.000645254	0.000671095	1.70252	0.116805	1.7707	0.188925	0.00148533	0.365691
Transport	CR00594_CC00090_lysoYmicro	PS182_203@lyso <=> PS182_203@micro	ND	non-vesicular PC transport	ND	-0.000378999	-0.000645254	-0.000671095	1.70252	0.116805	1.7707	0.188925	0.0327985	0.365691
Transport	CR00594_CC00091_cytoYmicro	PS182_202@cyto <=> PS182_202@micro	ND	non-vesicular PC transport	ND	0.000378997	0.000645255	0.000671126	1.70253	0.116801	1.77079	0.188929	0.00148547	0.365699
Transport	CR00594_CC00091_lysoYmicro	PS182_202@lyso <=> PS182_202@micro	ND	non-vesicular PC transport	ND	-0.000378997	-0.000645255	-0.000671126	1.70253	0.116801	1.77079	0.188929	0.0327966	0.365699
Transport	CR00594_CC00092_cytoYmicro	PS225_226@cyto <=> PS225_226@micro	ND	non-vesicular PC transport	ND	0.000379004	0.00064525	0.000671092	1.70249	0.116802	1.77067	0.188908	0.032806	0.365723
Transport	CR00594_CC00092_lysoYmicro	PS225_226@lyso <=> PS225_226@micro	ND	non-vesicular PC transport	ND	-0.000379004	-0.00064525	-0.000671092	1.70249	0.116802	1.77067	0.188908	0.032806	0.365723
Transport	CR00594_CC00093_cytoYmicro	PS203_204@cyto <=> PS203_204@micro	ND	non-vesicular PC transport	ND	0.000379023	0.00064528	0.000671115	1.70248	0.116803	1.77064	0.18888	0.0328139	0.365853
Transport	CR00594_CC00093_lysoYmicro	PS203_204@lyso <=> PS203_204@micro	ND	non-vesicular PC transport	ND	-0.000379023	-0.00064528	-0.000671115	1.70248	0.116803	1.77064	0.18888	0.389719	0.365853
Transport	CR00600_CC00881_cytoYmito	(R)-3-Hydroxybutanoate@cyto --> (R)-3-Hydroxybutanoate@mito	ND	ND	MOT1_HUMAN	0.00742726	0.00719688	0.00743722	0.968982	0.00803138	1.00134	0.00726317	0.218603	2.18518e-65
Transport	CR00645_CC00379_cytoYmito	Acetoacetate@cyto --> Acetoacetate@mito	ND	transport	ND	0.00132992	0.00117052	0.00107265	0.880143	0.0485958	0.806547	0.0512885	0.056169	1.38879e-68
Transport	CR00715_CC00265_cytoYmito	Glycine@cyto <=> Glycine@mito	ND	ND	S38A4_HUMAN	-0.00235872	-0.00165837	-0.00205772	0.703078	0.0478574	0.872389	0.130068	0.315165	4.5971e-65
Transport	CR00813_cytoYmito	Aspartate@mito + Glutamate@cyto --> Aspartate@cyto + Glutamate@mito	ND	transport	ND	0.00610211	0.00589422	0.0061952	0.965931	0.0796757	1.01525	0.0363114	0.355204	0.0472885
Transport	CR00842_CC00314_cytoYmicro	Glucose-6P@cyto <=> Glucose-6P@micro	ND	ND	SLC37A4_HUMAN	0.00266465	0.00331209	0.00354478	1.24297	0.130484	1.3303	0.291552	0.46023	0.0910007
Transport	CR00880_CC00240_cytoYmicro	CoA@cyto <=> CoA@micro	ND	CoA transport mediated by SLC25A17	ND	-0.00266466	-0.0033121	-0.00354479	1.24297	0.130483	1.33029	0.291553	0.343179	0.0910014
Transport	CR00901_CC00273_cytoYmito	Lysine@cyto --> Lysine@mito	ND	ND	SLC25A15_HUMAN	0.00855296	0.00873412	0.00866278	1.02118	0.00919197	1.01284	0.0120219	0.464749	0.000138886
Transport	CR00999_CC00554_cytoYmito	Isoleucine@cyto --> Isoleucine@mito	ND	transport	ND	0.00937454	0.0093523	0.00940569	0.997627	0.00350726	1.00332	0.00517721	0.672096	0.216081
Transport	CR01029_CC00439_mitoYcyto	Guanine@mito <=> Guanine@cyto	ND	transport	ND	-0.000410872	-0.000417391	-0.000421976	1.01587	0.0882139	1.02702	0.241873	0.355611	0.7723
Transport	CR01061_CC00287_cytoYmito	Glutamine@cyto --> Glutamine@mito	ND	Glutamine transport	ND	0.000572018	0.00147917	0.00139196	2.58589	0.136458	2.43342	0.315805	0.00474136	0.133829
Transport	CR01100_CC00476_mitoYcyto	Orotate@mito --> Orotate@cyto	ND	Orotate transport	ND	0.000973023	0.00099588	0.00110411	1.02349	0.120523	1.13473	0.0682031	0.919642	0.470214
Transport	CR01109_CC00102_cytoYmicro	PE160_161@cyto <=> PE160_161@micro	ND	transport	ND	-0.000378992	-0.000645225	-0.000671082	1.70248	0.116797	1.7707	0.18891	0.0328099	0.36564
Transport	CR01109_CC00102_lysoYmicro	PE160_161@lyso <=> PE160_161@micro	ND	transport	ND	0.000378992	0.000645225	0.000671082	1.70248	0.116797	1.7707	0.18891	0.0328099	0.36564
Transport	CR01109_CC00103_cytoYmicro	PE180_181@cyto <=> PE180_181@micro	ND	transport	ND	-0.000378991	-0.000645141	-0.000670993	1.70226	0.11679	1.77047	0.188881	0.0328583	0.365719
Transport	CR01109_CC00103_lysoYmicro	PE180_181@lyso <=> PE180_181@micro	ND	transport	ND	0.000378991	0.000645141	0.000670993	1.70226	0.11679	1.77047	0.188881	0.0328583	0.365719
Transport	CR01109_CC00104_cytoYmicro	PE204_224@cyto <=> PE204_224@micro	ND	transport	ND	-0.000379	-0.000645236	-0.000671084	1.70247	0.116801	1.77067	0.188907	0.00148668	0.365702
Transport	CR01109_CC00104_lysoYmicro	PE204_224@lyso <=> PE204_224@micro	ND	transport	ND	0.000379	0.000645236	0.000671084	1.70247	0.116801	1.77067	0.188907	0.0328109	0.365702
Transport	CR01109_CC00105_cytoYmicro	PE182_204@cyto <=> PE182_204@micro	ND	transport	ND	-0.000378994	-0.000645256	-0.000671093	1.70255	0.116807	1.77072	0.188923	0.0327931	0.365673
Transport	CR01109_CC00105_lysoYmicro	PE182_204@lyso <=> PE182_204@micro	ND	transport	ND	0.000378994	0.000645256	0.000671093	1.70255	0.116807	1.77072	0.188923	0.0327931	0.365673
Transport	CR01109_CC00106_cytoYmicro	PE182_203@cyto <=> PE182_203@micro	ND	transport	ND	-0.000378999	-0.000645254	-0.000671095	1.70252	0.116805	1.7707	0.188925	0.0327985	0.365691
Transport	CR01109_CC00106_lysoYmicro	PE182_203@lyso <=> PE182_203@micro	ND	transport	ND	0.000378999	0.000645254	0.000671095	1.70252	0.116805	1.7707	0.188925	0.0327985	0.365691
Transport	CR01109_CC00107_cytoYmicro	PE182_202@cyto <=> PE182_202@micro	ND	transport	ND	-0.000378997	-0.000645255	-0.000671126	1.70253	0.116801	1.77079	0.188929	0.0327966	0.365699
Transport	CR01109_CC00107_lysoYmicro	PE182_202@lyso <=> PE182_202@micro	ND	transport	ND	0.000378997	0.000645255	0.000671126	1.70253	0.116801	1.77079	0.188929	0.0327966	0.365699
Transport	CR01109_CC00108_cytoYmicro	PE225_226@cyto <=> PE225_226@micro	ND	transport	ND	-0.000379004	-0.00064525	-0.000671092	1.70249	0.116802	1.77067	0.188908	0.14272	0.365723
Transport	CR01109_CC00108_lysoYmicro	PE225_226@lyso <=> PE225_226@micro	ND	transport	ND	0.000379004	0.00064525	0.000671092	1.70249	0.116802	1.77067	0.188908	0.032806	0.365723
Transport	CR01109_CC00109_cytoYmicro	PE203_204@cyto <=> PE203_204@micro	ND	transport	ND	-0.000379023	-0.00064528	-0.000671115	1.70248	0.116803	1.77064	0.18888	0.0328139	0.365853
Transport	CR01109_CC00109_lysoYmicro	PE203_204@lyso <=> PE203_204@micro	ND	transport	ND	0.000379023	0.00064528	0.000671115	1.70248	0.116803	1.77064	0.18888	0.00148805	0.365853
Transport	CR01115_CC00320_cytoYmito	beta-Alanine@cyto <=> beta-Alanine@mito	ND	transport	ND	0.00129894	0.00210591	0.00204706	1.62125	0.104946	1.57594	0.0853431	0.324255	0.304127
Transport	CR01141_CC00417_cytoYmito	Sarcosine@cyto --> Sarcosine@mito	ND	transport	ND	0.000325837	0.000365576	0.000687424	1.13911	0.245057	2.10972	0.570087	0.619503	1.04879e-68
Transport	CR01154_CC00397_extYcyto	L-Lactate@ext <=> L-Lactate@cyto	ND	ND	SLC16A1_HUMAN	-0.0279202	-1.8257	-0.00796439	65.3898	0.00779953	0.285255	0.00392203	9.77697e-66	4.99837e-67
Transport	CR01169_CC00244_cytoYext	NH3@cyto <=> NH3@ext	ND	NH3 transport	ND	0.148734	0.153421	0.154808	1.03151	0.025701	1.04084	0.0293192	0.563165	0.00469717
Transport	CR01169_CC00244_cytoYmito	NH3@cyto <=> NH3@mito	ND	NH3 transport	ND	-0.0649599	-0.0677519	-0.0673219	1.04298	0.0108266	1.03636	0.0221199	0.549455	0.00229909
Transport	CR01189_CC00290_mitoYcyto	Formaldehyde@mito --> Formaldehyde@cyto	ND	transport	ND	0.00350639	0.00244378	0.0029487	0.696953	0.0610321	0.84095	0.194977	0.30992	1.99407e-65
Transport	CR01190_cytoYmito	Succinate@mito + Citrate@cyto --> Succinate@cyto + Citrate@mito	ND	transport	ND	0.000804211	0	0	0.2	9.25186e-18	0.2	1.96262e-17	2.69448e-65	0.000141356
Transport	CR01218_mitoYcyto	Malate@cyto + AKG@mito --> AKG@cyto + Malate@mito	ND	ND	DIC_HUMAN	0.00570486	0.00538755	0.00514121	0.94438	0.0168379	0.901199	0.024574	0.209824	0.00792345
Transport	CR01248_CC01013_cytoYmicro	Stearate@cyto <=> Stearate@micro	ND	transport	ND	-0.00266464	-0.00331208	-0.00354477	1.24298	0.130484	1.3303	0.291552	0.460226	0.0910002
Transport	CR01249_CC00446_cytoYmicro	Palmitate@cyto <=> Palmitate@micro	ND	transport	ND	0.00266464	0.00331208	0.00354477	1.24298	0.130484	1.3303	0.291552	0.460226	0.0910002
Transport	CR01277_CC00255_cytoYmito	AKG@cyto --> AKG@mito	ND	ND	SLC25A10_HUMAN	0.00159231	0.00255024	0.00281447	1.60159	0.075405	1.76754	0.237324	0.13447	0.0220099
Transport	CR01277_CC00366_cytoYmito	Malate@cyto --> Malate@mito	ND	ND	SLC25A10_HUMAN	0.00152642	0.00239848	0.00256274	1.57132	0.0647688	1.67893	0.16744	0.176462	0.000227932
Transport	CR01284_mitoYcyto	Malate@cyto + Citrate@mito <=> Malate@mito + Citrate@cyto	ND	ND	P53007	0.00183772	0.00105922	0.00146504	0.576374	0.0433241	0.797202	0.0775277	0.000354512	8.6564e-65
Transport	CR01359_CC00397_cytoYmito	L-Lactate@cyto --> L-Lactate@mito	ND	transport	ND	7.39547	12.3997	12.1652	1.67666	0.102136	1.64495	0.000334527	0.0315339	1.62459e-34
Transport	CR01429_mito	Isocitrate <=> cis-Aconitate	aconitate hydratase 1, aconitate hydratase 2	4.2.1.3	ND	-7.70084	-12.713	-12.4765	1.65085	0.0981657	1.62015	0.000232709	0.0349828	1.54642e-31
Transport	CR01438_CC00490_mitoYcyto	L-Carnitine@mito --> L-Carnitine@cyto	ND	transport	ND	0.0210982	0.0233849	0.0208288	1.10838	0.00990235	0.987231	0.0688587	0.892395	0.00299591
Transport	CR01563_CC00408_microYcyto	Ribulose-5P@micro --> Ribulose-5P@cyto	ND	transport	ND	0.00266465	0.00331209	0.00354478	1.24297	0.130484	1.3303	0.291552	0.46023	0.0910007
Transport	CR01565_CC00306_cytoYmicro	Malonyl-CoA@cyto <=> Malonyl-CoA@micro	ND	transport	ND	0.00266466	0.0033121	0.00354479	1.24297	0.130483	1.33029	0.291553	0.460235	0.0910014
Transport	CR01568_CC01186_mitoYcyto	O-Acetylcarnitine@mito --> O-Acetylcarnitine@cyto	ND	ND	O43772	0.00647228	0.00412664	0.00678598	0.637587	0.044131	1.04847	0.269037	0.0160173	0.0715351
Transport	CR01569_CC00370_cyto	L-Carnitine + Palmitoyl-CoA <=> L-Palmitoylcarnitine + CoA	ND	ND	O43772	0.0213772	0.0197376	0.019652	0.923301	0.0509961	0.919296	0.103558	0.296879	3.59586e-11
Transport	CR01569_CC00558_cyto	Stearoyl-CoA + L-Carnitine <=> Stearoylcarnitine + CoA	ND	ND	O43772	0.00151565	0.001836	0.00207514	1.21136	0.125289	1.36914	0.359892	0.579645	0.304359
Transport	CR01569_CC00620_cyto	Oleoyl-CoA + L-Carnitine <=> CoA + Oleoylcarnitine	ND	ND	O43772	0.00167627	0.00210438	0.00230121	1.25539	0.139273	1.37282	0.234434	0.471983	0.0300564
Transport	CR01569_CC01631_cyto	L-Carnitine + (2E)-Hexadecenoyl-CoA <=> CoA + Hexadecenoylcarnitine	ND	ND	O43772	0.00255879	0.00358269	0.00334683	1.40015	0.31633	1.30797	0.622754	0.392263	2.01484e-10
Transport	CR01570_CC02466_mito	L-Palmitoylcarnitine + CoA <=> Palmitoyl-CoA + L-Carnitine	ND	ND	P23786	0.0213772	0.0197376	0.019652	0.923301	0.0509961	0.919296	0.103558	0.115697	3.59586e-11
Transport	CR01570_CC02468_mito	Stearoylcarnitine + CoA <=> Stearoyl-CoA + L-Carnitine	ND	ND	P23786	0.00151565	0.001836	0.00207514	1.21136	0.125289	1.36914	0.359893	0.579645	0.304359
Transport	CR01570_CC02473_mito	CoA + Hexadecenoylcarnitine <=> (2E)-Hexadecenoyl-CoA + L-Carnitine	ND	ND	P23786	0.00255879	0.00358269	0.00334683	1.40015	0.31633	1.30797	0.622754	0.162059	2.01484e-10
Transport	CR01570_CC02483_mito	CoA + Oleoylcarnitine <=> L-Carnitine + Oleoyl-CoA	ND	ND	P23786	0.00167627	0.00210438	0.00230121	1.25539	0.139273	1.37282	0.234434	0.471882	0.0300564
Triacylglycerol_biosynthesis	CR00151_CC00142_cyto	DG203_204 + (4Z,7Z,10Z,13Z,16Z)-docosapentaenoyl-CoA --> CoA + TAG203_204_225	diacylglycerol O-acyltransferase, diacylglycerol O-acyltransferase 1, diacylglycerol O-acyltransferase 2	2.3.1.20	ND	0.00103483	0.00116171	0.0011217	1.12261	0.110541	1.08395	0.142692	0.766737	0.71467
Triacylglycerol_biosynthesis	CR00151_CC00143_cyto	DG203_204 + Docosatetraenoyl-CoA --> TAG203_204_224 + CoA	diacylglycerol O-acyltransferase, diacylglycerol O-acyltransferase 1, diacylglycerol O-acyltransferase 2	2.3.1.20	ND	0.00103476	0.00116167	0.00112169	1.12265	0.110531	1.08401	0.142693	0.766573	0.715561
Triacylglycerol_biosynthesis	CR00151_CC00145_cyto	(4Z,7Z,10Z,13Z,16Z,19Z)-docosahexaenoyl-CoA + DG203_204 --> CoA + TAG203_204_226	diacylglycerol O-acyltransferase, diacylglycerol O-acyltransferase 1, diacylglycerol O-acyltransferase 2	2.3.1.20	ND	0.00103481	0.0011617	0.00112164	1.12262	0.110538	1.08391	0.142627	0.766683	0.715028
Triacylglycerol_biosynthesis	CR00151_CC00147_cyto	DG203_204 + (5Z,8Z,11Z,14Z,17Z)-eicosapentaenoyl-CoA --> TAG203_204_205 + CoA	diacylglycerol O-acyltransferase, diacylglycerol O-acyltransferase 1, diacylglycerol O-acyltransferase 2	2.3.1.20	ND	0.00103485	0.00116169	0.0011217	1.12256	0.110519	1.08392	0.142707	0.97526	0.714195
Triacylglycerol_biosynthesis	CR00151_CC00148_cyto	DG203_204 + (8Z,11Z,14Z,17Z)-eicosatetraenoyl-CoA --> CoA + TAG203_204_204	diacylglycerol O-acyltransferase, diacylglycerol O-acyltransferase 1, diacylglycerol O-acyltransferase 2	2.3.1.20	ND	0.00103489	0.00116169	0.00112173	1.12253	0.110516	1.08391	0.142742	0.76706	0.713557
Triacylglycerol_metabolism	CR01121_CC00193_cyto	TAG203_204_204 --> Eicosatetraenoic_acid + DG203_204	triacylglycerol lipase, bile salt-stimulated lipase, patatin-like phospholipase domain-containing protein 3, arylacetamide deacetylase, pancreatic triacylglycerol lipase, pancreatic lipase-related protein 1, pancreatic lipase-related protein 2, pancreatic lipase-related protein 3	3.1.1.3	ND	0.00103489	0.00116169	0.00112173	1.12253	0.110516	1.08391	0.142742	0.76706	0.713557
Triacylglycerol_metabolism	CR01121_CC00194_cyto	TAG203_204_205 --> Eicosapentaenoic_acid + DG203_204	triacylglycerol lipase, bile salt-stimulated lipase, patatin-like phospholipase domain-containing protein 3, arylacetamide deacetylase, pancreatic triacylglycerol lipase, pancreatic lipase-related protein 1, pancreatic lipase-related protein 2, pancreatic lipase-related protein 3	3.1.1.3	ND	0.00103485	0.00116169	0.0011217	1.12256	0.110519	1.08392	0.142707	0.766893	0.714195
Triacylglycerol_metabolism	CR01121_CC00195_cyto	TAG203_204_224 --> Docosatetraenoic_acid + DG203_204	triacylglycerol lipase, bile salt-stimulated lipase, patatin-like phospholipase domain-containing protein 3, arylacetamide deacetylase, pancreatic triacylglycerol lipase, pancreatic lipase-related protein 1, pancreatic lipase-related protein 2, pancreatic lipase-related protein 3	3.1.1.3	ND	0.00103476	0.00116167	0.00112169	1.12265	0.110531	1.08401	0.142693	0.434442	0.715561
Triacylglycerol_metabolism	CR01121_CC00196_cyto	TAG203_204_225 --> (4,7,10,13,16)-docosapentaenoic_acid + DG203_204	triacylglycerol lipase, bile salt-stimulated lipase, patatin-like phospholipase domain-containing protein 3, arylacetamide deacetylase, pancreatic triacylglycerol lipase, pancreatic lipase-related protein 1, pancreatic lipase-related protein 2, pancreatic lipase-related protein 3	3.1.1.3	ND	0.00103483	0.00116171	0.0011217	1.12261	0.110541	1.08395	0.142692	0.766737	0.71467
Triacylglycerol_metabolism	CR01121_CC00197_cyto	TAG203_204_226 --> DG203_204 + Docosahexaenoic_acid	triacylglycerol lipase, bile salt-stimulated lipase, patatin-like phospholipase domain-containing protein 3, arylacetamide deacetylase, pancreatic triacylglycerol lipase, pancreatic lipase-related protein 1, pancreatic lipase-related protein 2, pancreatic lipase-related protein 3	3.1.1.3	ND	0.00103481	0.0011617	0.00112164	1.12262	0.110538	1.08391	0.142627	0.413647	0.715028
Tryptophan_metabolism	CR00280_cyto	3-Hydroxy-L-kynurenine --> 3-Hydroxyanthranilate + Alanine	kynureninase	3.7.1.3	ND	0.00900014	0.00110618	0.000796154	0.125612	0.0679803	0.0916192	0.0868807	1.8554e-68	0.364351
Tryptophan_metabolism	CR00814_cyto	3-Hydroxyanthranilate + O2 --> 2-Amino-3-carboxymuconate_semialdehyde	"3-hydroxyanthranilate 3	1.13.11.6	ND	0.00900014	0.00110618	0.000796154	0.125612	0.0679803	0.0916192	0.0868807	1.8554e-68	0.364351
Tryptophan_metabolism	CR00890_cyto	2-Aminomuconate + NADPH --> NH3 + NADP+ + 2-Oxoadipate	putative flavin reductase RutF, methylene-tetrahydromethanopterin dehydrogenase, dihydromonapterin reductase / dihydrofolate reductase	2001-01-05	ND	0.00719405	0.00110618	0.000796154	0.157147	0.0850469	0.11462	0.108692	1.77183e-66	0.592967
Tryptophan_metabolism	CR00944_cyto	2-Amino-3-carboxymuconate_semialdehyde --> Quinolinate	ND	Quinolinate formation	ND	0.00180609	0	0	0.2	9.25186e-18	0.2	1.96262e-17	0.000407309	1.48303e-66
Tryptophan_metabolism	CR01147_cyto	NADPH + O2 + Kynurenine --> 3-Hydroxy-L-kynurenine + NADP+	kynurenine 3-monooxygenase	1.14.13.9	ND	0.00900014	0.00110618	0.000796154	0.125612	0.0679803	0.0916192	0.0868807	1.8554e-68	0.364351
Tryptophan_metabolism	CR01206_cyto	2-Amino-3-carboxymuconate_semialdehyde <=> 2-Aminomuconate_semialdehyde	aminocarboxymuconate-semialdehyde decarboxylase	4.1.1.45	ND	0.00719405	0.00110618	0.000796154	0.157147	0.0850469	0.11462	0.108692	1.98874e-66	0.592967
Tryptophan_metabolism	CR01301_cyto	O2 + Tryptophan --> L-Formylkynurenine	"tryptophan 2	1.13.11.11	ND	0.00900014	0.00110618	0.000796155	0.125612	0.0679803	0.0916193	0.0868807	1.85539e-68	0.364351
Tryptophan_metabolism	CR01349_cyto	2-Aminomuconate_semialdehyde + NAD+ --> 2-Aminomuconate + NADH	aminomuconate-semialdehyde dehydrogenase	1.2.1.32	ND	0.00719405	0.00110618	0.000796154	0.157147	0.0850469	0.11462	0.108692	1.77183e-66	0.592967
Tyrosine_metabolism	CR00363_cyto	4-Maleylacetoacetate <=> Fumarylacetoacetate	maleylacetoacetate isomerase	5.2.1.2	ND	0.00963852	0.00910129	0.00920961	0.944263	0.00987926	0.955501	0.010606	0.152324	9.80064e-65
Tyrosine_metabolism	CR01021_cyto	O2 + Homogentisate --> 4-Maleylacetoacetate	"homogentisate 1	1.13.11.5	ND	0.00963852	0.00910129	0.00920961	0.944263	0.00987926	0.955501	0.010606	0.152324	9.80064e-65
Tyrosine_metabolism	CR01148_cyto	Tyrosine + AKG <=> Glutamate + 4-Hydroxyphenylpyruvate	aspartate aminotransferase, aspartate aminotransferase, aspartate aminotransferase, tyrosine aminotransferase, histidinol-phosphate aminotransferase, aromatic-amino-acid transaminase, aromatic amino acid aminotransferase I, aromatic amino acid aminotransferase I, aspartate aminotransferase	2.6.1.5 2.6.1.1 2.6.1.57 2.6.1.9	ND	0.00963852	0.00910129	0.00920961	0.944263	0.00987926	0.955501	0.010606	0.152324	9.80064e-65
Tyrosine_metabolism	CR01152_cyto	L-Formylkynurenine <=> Formate + Kynurenine	arylformamidase, kynurenine formamidase	3.5.1.9	ND	0.00900014	0.00110618	0.000796155	0.125612	0.0679803	0.0916193	0.0868807	1.85539e-68	0.364351
Tyrosine_metabolism	CR01419_cyto	O2 + 4-Hydroxyphenylpyruvate --> Homogentisate	4-hydroxyphenylpyruvate dioxygenase	1.13.11.27	ND	0.00963852	0.00910129	0.00920961	0.944263	0.00987926	0.955501	0.010606	0.152324	9.80064e-65
Valine_leucine_and_isoleucine_degradation	CR00307_CC00359_mito	NAD+ + 3-Methyl-2-oxobutyrate + CoA --> NADH + Isobutyryl-CoA	"2-oxoisovalerate dehydrogenase E1 component, "2-oxoisovalerate dehydrogenase E1 component, 2-oxoisovalerate dehydrogenase E1 component	1.2.4.4	ND	0.00946193	0.00943449	0.00948525	0.997099	0.00386715	1.00246	0.00567876	0.326937	0.239312
Valine_leucine_and_isoleucine_degradation	CR00307_CC01343_mito	2-Oxo-3-methylvalerate + NAD+ + CoA --> NADH + 2-Methylbutyryl-CoA	"2-oxoisovalerate dehydrogenase E1 component, "2-oxoisovalerate dehydrogenase E1 component, 2-oxoisovalerate dehydrogenase E1 component	1.2.4.4	ND	0.00937454	0.0093523	0.00940569	0.997627	0.00350726	1.00332	0.00517721	0.326875	0.216081
Valine_leucine_and_isoleucine_degradation	CR00742_mito	3-Hydroxyisobutyryl-CoA --> 3-Hydroxyisobutyrate + CoA	3-hydroxyisobutyryl-CoA hydrolase	3.1.2.4	HIBCH_MOUSE	0.00946193	0.00943449	0.00948525	0.997099	0.00386715	1.00246	0.00567876	0.326937	0.239312
Valine_leucine_and_isoleucine_degradation	CR00928_mito	3-Hydroxyisobutyrate + NAD+ --> 2-Methyl-3-oxopropanoate + NADH	3-hydroxyisobutyrate dehydrogenase	1.1.1.31	3HIDH_HUMAN	0.00946193	0.00943449	0.00948525	0.997099	0.00386715	1.00246	0.00567876	0.326937	0.239312
Valine_leucine_and_isoleucine_degradation	CR00949_mito	Methylmalonyl-CoA --> (R)-Methylmalonyl-CoA	methylmalonyl-CoA epimerase	5.1.99.1	MCEE_MOUSE	0.00170392	0.0017284	0.00136267	1.01436	0.0661743	0.799724	0.0951316	0.343468	0.0492856
Valine_leucine_and_isoleucine_degradation	CR00955_mito	(R)-Methylmalonyl-CoA <=> Succinyl-CoA	methylmalonyl-CoA mutase, "methylmalonyl-CoA mutase, "methylmalonyl-CoA mutase, methylmalonyl-CoA mutase	5.4.99.2	P22033	0.0160808	0.0158503	0.0137078	0.985662	0.00915235	0.85243	0.0215444	0.294299	0.00352478
Valine_leucine_and_isoleucine_degradation	CR01191_mito	NAD+ + (S)-3-Hydroxy-2-methylbutyryl-CoA <=> NADH + 2-Methylacetoacetyl-CoA	3-hydroxyacyl-CoA dehydrogenase / 3-hydroxy-2-methylbutyryl-CoA	1.1.1.178	HCD2_MOUSE	0.00937454	0.0093523	0.00940569	0.997627	0.00350726	1.00332	0.00517721	0.330407	0.216081
