# Supplementary material for: Intracellular sodium elevation reprograms cardiac metabolism
Source: Nat Commun. 2020 Aug 28;11:4337. doi: 10.1038/s41467-020-18160-x (PMC7455741; doi:10.1038/s41467-020-18160-x)
Supplement: Supplementary file 6 — Source Data [file 41467_2020_18160_MOESM6_ESM.xlsx]

## Sheet: Fig 1A 13C PLM 
	PLMWT							PLM WT+CGP 37157									PLMKI							PLM 3SA +CGP
13C Palmitate	40	22	40	40	44	37	14	22.049	21.362	44.438	21.253	12.929	37	30.288	33.855	28.55	18	19	30	15	24	33	16	42.41	34.48	14.405	46.104	36.702	13.712
13C Glucose	43	43	58	22	28	20	37	33.408	43.174	25.338	46.438	70.5	55.464	55.198	36.466	47.022	81	71	64	38	48	50	44	51.34	56.154	39.288	43.29	23.31	66.644
Unlabelled Substrates	17	35	2	38	28	43	49	44.543	35.464	30.224	32.309	16.571	7.536	14.514	29.679	24.428	1	10	6	47	28	17	40	6.25	9.35	46.307	46.104	39.988	19.644

## Sheet: Fig 1E PCr ATP PLM
WT	PLM3SA
1.80245	1.78476
1.86324	1.91975
1.39237	0.937822
1.46563	0.360101
1.42572	0.673764
1.04943	0.883158
1.98768	1.35999
	1.9216
	1.50943
	1.66445
	1.34771
	1.56031
	0.734916
	1.62232

## Sheet: Fig 2B 13C Banded
Sham Palmitate	Sham Palmitate CGP 37157	Sham Glucose	Sham Glucose CGP 37157	Sham Unlabelled	Sham Unlabelled CGP 37157	Banded Palmitate	Banded Glucose	Banded Unlabelled	Banded CGP palmitate	Banded CGP glucose	Banded CGP unlabelled
21.571	11.362	62.23	33.408	16.199	55.23	11.853	71.312	16.835	31.906	45.986	22.108
13.914	21.253	35.428	25.338	50.658	53.409	12.852	82.988	4.16	21.724	52.968	25.308
15.622	12.929	67.946	46.438	16.432	40.633	7.986	81.526	10.488	11.766	64.484	23.75
14.224	14	47.066	55.464	38.71	30.536	8.151	76.922	14.927	35.675	48.59	15.735
12.332	17.95	47.086	60.5	40.582	21.55	10.695	68.476	20.829

## Sheet: Fig 3A Nai
Time	Ouabain 75μM +Blebbi 100nM											Ouabain 75μM				KH								Blebbistatin 100nM
5	14.0817	23.5698	7.45842	17.7472	11.3297	15.9417	24.0183	9.81604	13.6545	14.4761	9.46057	11.0813	15.9417	18.429	13.5287	19.5023	7.96838	15.8062	18.4231	7.40043	7.24585	15.8253	15.0322	13.969	8.48603	17.841	14.2793
10	37.7091	9.97841	26.8443	18.7743	34.7662	13.2343	10.3625	28.782	4.69139	8.92953	9.14362	16.6953	13.2343	18.6314	4.60607	15.3229	19.7734	13.8575	15.9592	16.5981	13.7847	17.3413	17.861	20.091	5.47693	16.9838	13.34
15	30.7377	20.4004	23.6068	23.9398	3.52642	10.6206	10.2413	28.8942	16.0357	8.80264	2.73174	12.0802	10.6206	18.4694	7.76025	14.7935	17.0112	13.7926	19.8707	15.2886	18.5409	11.8449	11.9355	11.7195	13.3133	16.4986	18.035
20	37.1777	21.7157	12.7897	19.7574	28.4417	9.7029	18.3261	25.5838	6.38189	8.25173	8.10776	16.1487	9.7029	29.2759	6.28894	10.3908	10.3192	12.7298	14.6532	8.59106	15.3829	11.18	11.6754	15.4703	12.9621	15.3929	20.1702
25	37.1317	11.503	31.9409	23.3542	27.5197	28.0006	8.19364	8.38364	4.62624		4.7062	14.1688	14.7466	15.7324	4.54122	15.2909	13.207	13.1437	13.1437	12.3957	12.3741	12.8013	10.8565	2.4971	12.8201	8.34144	24.2868
30	45.9156	33.081	10.1995	27.6549	2.06658	33.8583	7.89542	7.9616	8.65485	12.6622	6.66662	27.1138	33.8583	15.3338	8.55163	16.35	11.4558	8.6754	15.1942	14.436	12.3754	11.0648	10.6327	4.62313	5.28154	9.14667	14.283
35	57.9021	26.2059	19.8033	11.349	24.0337	19.8849	22.311	25.2973	19.6861	8.22332	11.197	23.6618	19.8849	34.6023	19.533	17.9	13.1885	14.5951	13.9776	18.2647	15.4146	10.3575	10.4525	4.20857	17.4747	7.47486	17.4914
40	50.3136	49.2718	28.4451	14.2583	14.6819	44.9106	16.7356	16.2666	23.5551	6.30593	15.3205	14.4009	44.9106	27.15	23.3845	9.57431	9.0188	13.0969	14.4966	14.0889	15.4361	14.5174	13.4961	2.54061	17.4692	11.9205	16.3664
45	34.8983	37.8505	19.1262	19.0222	23.8587	51.0018	25.6534	18.0846	25.2417	23.6228	23.6354	23.4884	51.0018	39.07	25.0636	15.8034	12.2645	13.5701	14.0033	10.2581	9.71977	8.36046	9.29354	8.2	14.5541	14.5067	19.9854
50	41.6521	33.7786	22.8619	17.7302	27.469	50.5541	22.8535	24.7443	27.4448	23.5493	25.1971	29.1218	50.5541	35.2505	26.1942	15.9976	9.32257	14.8296	14.6284	16.0118	16.5794	11.4668	8.90246	13.466	10.4635	18.119	14.1786

## Sheet: Fig 3B LVDP
time	Blebbistatin + Ouabain
5				76	91	70	88	99	79.5	111
10	62	89	109	81	70	81	70	85	155	101	92
20	70	161	147	101	70	81	118	99	60	154	99
30	49	146	137	96	78	122	93	111	95	104	100
40	51	109	119	88	75	96	97	103	106	114	116
50	49	102	106	95	89	88	91	103	91	115	16
time	Baseline
5	76.6	166.2	92.9	110	62.9	65.6
10	104	146.8	94.6	105.8	39.3	60	133.6
20	103.7	145.4	90.1	108.7	36.4	54.1	161.3
30	128.4	144.2	88.1	126.2	32.9	50.9	168.8
40	104.7	140.8	84.8	125	31.3	50.5	184
50	125.5	136	85.4	113.5	23.1	46.4	169.9
time	Ouabain 75 μM
5	96	105	85	66	166.5	93	79.9	79
10	97	122	92	61	107	86	92.4	152
20	247	215	149	83	177.5	200	137.5	184
30	203	278	122	113	189.5	197	112.9	191
40	164	256	124	128	158.5	169	83.7	166
50	168	215	128	130	186.5	171	123.8	170
time	Blebbistatin 100nM
5	114	122	98	73	68
10	156	112	104	52	66
20	137	110	121	40	45
30	103	117	111	44	33
40	69	51	124	31	21
50	76	36	97	21	17

## Sheet: Fig 3C HR
timeline	Blebbistatin + Ouabain									Baseline							Ouabain 75 μM				Blebbistatin 100nM
5	429	113	345	420	386	359	182.575	137.1	304	283	419	139	283	252	204	342	387	326	192	261	236	289	290	412
10	391	109	282	430	344	369	268.5	133.816	314	260	441	133	269	309	223	389	478	381	186	196	185	303	236	407
20	391	126	127	435	307	398	183.338	207.446	270	284	396	225	269	264	254	360	262	213	182	377	208	312	410	410
30	394	138	189	408	414	167	163.3	213.564	358	241	213	281	234	302	233	372	195	353	247	395	209	387	343	429
40	332	180	175	375	400	210	161.084	288.99	304	186	242	290	226	299	228	351	287	292	241	446	291	377	313	418
50	364	178	235	399	420	359	189.398	299	325	195	239	286	245	250	216	334	293	242	261	286	288	376	341	424

## Sheet: Fig 3D Coronary Flow
timeline	Blebbistatin + Ouabain									Baseline							Ouabain 75 μM				Blebbistatin 100nM
5	4.3	2.9	3.4	3.1	3.5	4	3.1	2.7	3.9	2.3	4.1	4.8	2.7	4	2.3	1.4	3.4	3.6	1.8	4.3	2.7	3.8	3.3	3.4
10	4.1	2.8	2.5	3.1	3.5	4.2	3.6	2.6	3.3	2.7	4.7	3.5	2.6	3.9	2.2	1.5	3.5	3.7	1.6	4.3	2.6	3.2	3.2	3.2
20	3.9	2.9	1.9	3.1	3.5	1.4	3.1	2.7	3.4	2.3	2.7	3	2.9	3.5	2.2	1.8	3.4	3.3	1.4	4.1	1.8	4	3.1	2.4
30	4.1	2.8	2.3	3.1	3.5	1.4	3.1	2.7	3.3	2.9	2.2	3.4	2.5	3.5	2.3	1.4	2	3.3	1.4	4.1	1.4	4.3	2.6	2
40	3.9	2.8	2.5	3.1	3.5	1.4	4	2.7	3.8	3.4	2.3	4	2.7	3.4	2.8	1.2	3.6	3.3	1.5	3.2	1.3	4.7	1.9	1.7
50	4.1	2.8	2.5	3.1	3.5	2.9	4	2.7	3.8	3.4	2.3	4	2.7	3.3	3	1.1	3.6	3.3	1.6	2	1.2	4.8	1.7	1.6

## Sheet: Fig 4A 13C Acute
	Control					Ouab Blebbi
13C Palmitate	33.1	26.206	34.205	26.257	26.192	22.846	15.182	20.865	21.328	22.65
13C Glucose	40.36	57.072	37.456	40.808	66.59	27.998	78.066	40.32	26.998	33.46
13C Glucose + Unlabelled	66.9	73.794	65.795	73.743	73.808	77.154	84.818	79.135	78.672	77.35

## Sheet: Fig 4C PCR ATP Acute
Basal	Blebbi Ouab	Ouabain	Blebbistatin
1.28353	0.95648	1.25	2.86
1.22669	1.15487	1.389	2.17
1.34228	1.56299	1.5	2.25
1.66417	1.02976	1.33	2.12
1.1
1.69
2.5
1.68

## Sheet: SFig1 Na distribution
time (mins)		1	2	3	4	5		Mean (n=5)	SEM
1		0.988351	0.9802	0.98341	1.01569	1.04504		1.00254	0.0110368
2		1.00426	0.986505	1.01033	0.952892	1.00791		0.99238	0.00958836
3		0.998349	0.96817	1.00205	1.03639	0.952298		0.991451	0.0130449
5		0.423472	0.404723	0.187661	0.1222	0.186288		0.264869	0.0555715
6		0.317247	0.335972	0.137376	0.137294	0.150085		0.215595	0.0406767
7		0.282206	0.293064	0.16761	0.0686199	0.138949		0.19009	0.0384525
8		0.220182	0.229333	0.0912351	0.0697926	0.212713		0.164651	0.0309615
9		0.193401	0.327353	-0.0206167	0.0933376	0.130331		0.144761	0.0513451
10		0.195233	0.277094	0.0232777	-0.0295204	0.0878318		0.110783	0.050064
11		0.243346	0.257764	0.130816	0.0676137	0.207085		0.181325	0.0321462
12		0.178186	0.212101	0.0655428	0.0277657	0.119037		0.120527	0.0305552
13		0.149353	0.190921	0.0291955	-0.00967488	0.0593087		0.0838208	0.0335209
14		0.156186	0.214184	0.0319244	0.164138	0.11017		0.13532	0.0274288
15		0.137487	0.204311	0.00273777	0.0518028	0.107652		0.100798	0.0310641
16		0.118771	0.14486	0.0381881	0.0484416	0.0896288		0.0879781	0.0181425
17		0.105702	0.11224	0.0174947	0.134699	0.0171545		0.077458	0.0223751
18		0.111737	0.180899	0.0182448	0.0740478	0.0503222		0.0870502	0.0250354
19		0.0769411	0.121307	0.0327686	0.297145	0.053185		0.116269	0.0425394
20		0.0497296	0.0768911	0.0725249	0.0719465	0.047893		0.063797	0.00553128
21		0.0535644	0.0725306	0.0237136	-0.0253165	0.017144		0.0283272	0.0149865
22		0.0422137	0.0989823	0.0104312	0.024367	0.0353177		0.0422624	0.013563
23		0.0400138	0.0211297	0.0225079	0.0274496	0.0645424		0.0351287	0.00722013
24		0.0526142	0.0462473	0.03328	0.0637479	0.0827948		0.0557369	0.00748444
25		0.02485	0.0718586	0.0689736	0.0720116	-0.0220196		0.0431349	0.0166205
26		0.0226423	0.0808252	0.0172078	0.0541633	0.0135047		0.0376687	0.0115981
27		0.0232059	0.0418611	0.03154	0.0378534	0.0539301		0.0376781	0.00459903
28		0.0316828	0.00471317	0.0126348	0.00960959	-0.00349294		0.0110295	0.00522283

[truncated: 24 more sheets: SFig 2A GTT, SFig 2 B C GLUT4, SFig 3 Gene Expression, SFig4A,B IDH, SFig4C,D PDH, SFig5 A LVDP, Sfig 5B HR, SFig 5C Coronary Flow, SFig5 D LVDP, SFig5E HR, SFig5F Coronary Flow, SFig 6, STable 2 PLM vs WT, STable 3 Banded vs Sham, Figure 1C PLM vs WT, Fig1G CGP PLM WT, Fig2C Hypertrophy, Fig2D CGP Hypertrophy, Fig 4B Ouab Blebbi Metab, Fig 4D CGP Ouab Blebbi …]
